# Supplementary material for: TSNAdb v2.0: The Updated Version of Tumor-specific Neoantigen Database
Source: Genomics Proteomics Bioinformatics. 2022 Oct 6;21(2):259–66. doi: 10.1016/j.gpb.2022.09.012 (PMC10626054; doi:10.1016/j.gpb.2022.09.012)
Supplement: Supplementary Table S1 — The detailed information of neoantigens shared in at least two samples [file mmc1.xlsx]

## Sheet: Table S1
Table S1 The detailed information of neoantigens shared in at least two samples
Mutation type	Gene	Mutation	HLA	Peptide	No. of sample
SNV	BRAF	V600E	HLA-B57:01	GLATEKSRW	41
SNV	KRAS	G12D	HLA-B08:01	DGVGKSAL	37
INDEL	XYLT2	G529Afs*78	HLA-A02:01	SLLTQPSPA	31
INDEL	XYLT2	G529Afs*78	HLA-A02:01	RLMAPVGSV	31
SNV	KRAS	G12V	HLA-A03:01	VVGAVGVGK	30
INDEL	SETD1B	H8Tfs*27	HLA-C07:01	LRARGGTTI	29
INDEL	PLEKHA6	V328Yfs*172	HLA-A02:01	IMMSWMPPL	25
INDEL	PLEKHA6	V328Yfs*172	HLA-A02:01	VLSGCHLAV	25
INDEL	PLEKHA6	V328Yfs*172	HLA-A02:01	SAMPSAMGV	25
INDEL	PLEKHA6	V328Yfs*172	HLA-A02:01	CLAGSLSTM	25
INDEL	PLEKHA6	V328Yfs*172	HLA-A02:01	FTPLSAHPV	25
INDEL	PLEKHA6	V328Yfs*172	HLA-A02:01	SIMMSWMPPL	25
INDEL	XYLT2	G529Afs*78	HLA-C07:02	GRTPTTRLM	25
INDEL	XYLT2	G529Afs*78	HLA-B07:02	RPTGRTPTTRL	23
INDEL	MUC4	L1937Pfs*1069	HLA-B07:02	HPQVTPPL	23
INDEL	MUC4	L1937Pfs*1069	HLA-B07:02	HPQVTPPLF	23
INDEL	XYLT2	G529Afs*78	HLA-B07:02	HPQWAPHSA	23
INDEL	XYLT2	G529Afs*78	HLA-B07:02	RPACTCISM	23
INDEL	XYLT2	G529Afs*78	HLA-B07:02	RPTGRTPTT	23
INDEL	XYLT2	G529Afs*78	HLA-B07:02	SPGACRPAC	23
INDEL	SETD1B	H8Tfs*27	HLA-C07:02	LRARGGTTI	22
INDEL	MUC4	L1937Pfs*1069	HLA-B07:02	LPQHPQVTPPL	21
INDEL	SETD1B	H8Tfs*27	HLA-B07:02	SPRRSPAL	20
INDEL	SETD1B	H8Tfs*27	HLA-B07:02	SPRRSPALRA	20
INDEL	XYLT2	G529Afs*78	HLA-C07:01	GRTPTTRLM	20
INDEL	SPECC1	N303Tfs*63	HLA-A02:01	RQMLPTLSTL	19
INDEL	SPECC1	N303Tfs*63	HLA-A02:01	QMLPTLSTL	19
INDEL	RNF43	G659Vfs*41	HLA-C07:02	RFFPITPPV	19
SNV	PIK3CA	E545K	HLA-B44:03	SEITKQEKDF	18
INDEL	RNF43	G659Vfs*41	HLA-A24:02	FFPITPPVW	18
INDEL	RNF43	G659Vfs*41	HLA-A24:02	RFFPITPPVW	18
INDEL	RNF43	G659Vfs*41	HLA-A24:02	ITPPVWHIL	18
SNV	PIK3CA	H1047R	HLA-B27:05	ARHGGWTTK	17
INDEL	RNF43	G659Vfs*41	HLA-B07:02	GPRMQLCTQL	17
INDEL	RNF43	G659Vfs*41	HLA-B07:02	RGVPPSPPLAL	17
INDEL	RNF43	G659Vfs*41	HLA-B07:02	SPPLALGPRM	17
SNV	PIK3CA	H1047R	HLA-B27:05	ARHGGWTTKM	17
SNV	NRAS	Q61K	HLA-A01:01	ILDTAGKEEY	17
SNV	PIK3CA	R88Q	HLA-C04:01	FFDETRQLCDL	16
INDEL	XYLT2	G529Afs*78	HLA-A24:02	TMPPLLHPQW	16
SNV	PIK3CA	R88Q	HLA-C04:01	FFDETRQL	16
INDEL	SVIL	M1863Wfs*44	HLA-A02:01	GICWKWPVTV	16
SNV	PIK3CA	R88Q	HLA-C04:01	FFDETRQLC	16
INDEL	SCAF4	P250Hfs*96	HLA-A02:01	CLIDLTMMM	15
INDEL	SCAF4	P250Hfs*96	HLA-A02:01	LLHPLLPLLL	15
INDEL	SCAF4	P250Hfs*96	HLA-A02:01	LLLHPLLPL	15
INDEL	SCAF4	P250Hfs*96	HLA-A02:01	LLLHPLLPLL	15
INDEL	SCAF4	P250Hfs*96	HLA-A02:01	LLHPLLPLL	15
INDEL	SCAF4	P250Hfs*96	HLA-A02:01	LLLLHRHHL	15
INDEL	SCAF4	P250Hfs*96	HLA-A02:01	LLLLHPLLPL	15
INDEL	SCAF4	P250Hfs*96	HLA-A02:01	CLLLLHPLL	15
INDEL	SPECC1	N303Tfs*63	HLA-C07:02	LRVQSVLLL	14
INDEL	PLEKHA6	V328Yfs*172	HLA-C07:01	VRTSMLTLL	14
Fusion	TMPRSS2--ERG		HLA-A02:01	ALNSEALSV	14
SNV	PIK3CA	E545K	HLA-B57:01	ITKQEKDFLW	14
INDEL	MUC4	L1937Pfs*1069	HLA-B07:02	SPTLPQHPQV	14
INDEL	ARID1A	F2141Sfs*59	HLA-A02:01	GTAWQLVPL	14
INDEL	ARID1A	F2141Sfs*59	HLA-A02:01	WLRGTAWQL	14
INDEL	ARID1A	F2141Sfs*59	HLA-A02:01	WLWYCWPTWL	14
Fusion	TMPRSS2--ERG		HLA-A02:01	ALNSEALSVV	14
INDEL	SLC3A2	K300Rfs*31	HLA-B07:02	GVRTRGSPL	14
SNV	PIK3CA	E542K	HLA-C12:03	STRDPLSKI	13
INDEL	LARP4B	T163Hfs*47	HLA-C07:02	YHRWIVTSM	13
INDEL	CPEB2	C544Vfs*31	HLA-A02:01	MSLACSITV	13
INDEL	ZNF124	T339Lfs*31	HLA-A02:01	ILEKSPINV	12
SNV	BRAF	V600E	HLA-B58:01	GLATEKSRW	12
INDEL	ZDHHC8	T459Rfs*177	HLA-A02:01	FLPPMHCPTA	12
INDEL	ZDHHC8	T459Rfs*177	HLA-A02:01	FLPPMHCPT	12
INDEL	ZDHHC8	T459Rfs*177	HLA-A02:01	AMAPETTLWL	12
INDEL	ZNF124	T339Lfs*31	HLA-A02:01	LILEKSPINV	12
INDEL	ZDHHC8	T459Rfs*177	HLA-A02:01	TLWLGPASVA	12
INDEL	ZDHHC8	T459Rfs*177	HLA-A02:01	TLWLGPASV	12
SNV	KRAS	G12C	HLA-A03:01	VVGACGVGK	12
SNV	PIK3CA	R88Q	HLA-C07:02	EFFDETRQL	12
INDEL	ZDHHC8	T459Rfs*177	HLA-A02:01	WLGPASVAPA	12
INDEL	FLNB	G531Dfs*42	HLA-A02:01	VLGALGSMVGL	11
INDEL	SMAD7	P209Lfs*115	HLA-A02:01	IIWPLGGFQI	11
INDEL	SMAD7	P209Lfs*115	HLA-A02:01	RLCELESPPLL	11
INDEL	ADNP2	P324Lfs*8	HLA-A02:01	SLTHSPLLL	11
INDEL	FLNB	G531Dfs*42	HLA-A02:01	SVLGALGSMV	11
INDEL	SMAD7	P209Lfs*115	HLA-A02:01	RLCELESPPL	11
INDEL	ZBTB20	P692Lfs*43	HLA-A02:01	ALAPQAWWPA	11
INDEL	FLNB	G531Dfs*42	HLA-A02:01	VLGALGSMV	11
INDEL	HDGF	F50Sfs*105	HLA-A02:01	TLLSRLPAI	11
INDEL	SMAD7	P209Lfs*115	HLA-A02:01	WIFSNQLQTV	11
INDEL	EPHA2	P460Rfs*33	HLA-A02:01	ATMCAAPRV	11
SNV	BRAF	V600M	HLA-C05:01	IGDFGLATM	11
INDEL	PLEKHA7	F802Sfs*21	HLA-A02:01	KIYGELKMSL	11
INDEL	SMAD7	P209Lfs*115	HLA-A02:01	VQMLCLPPL	11
INDEL	SPECC1	N303Tfs*63	HLA-C07:01	LRVQSVLLL	11
INDEL	ZNF106	S482Pfs*33	HLA-A02:01	MVLTYPNCV	11
INDEL	UBQLN2	P525Lfs*71	HLA-A02:01	GLLCPALHL	10
INDEL	UBQLN2	P525Lfs*71	HLA-A02:01	GLLCPALHLV	10
INDEL	HDAC4	M902Wfs*55	HLA-A02:01	RMWCWCHQA	10
INDEL	EPHA2	P460Rfs*33	HLA-C07:01	RRETPTATM	10
INDEL	INPPL1	P976Hfs*155	HLA-A02:01	ALSWGKWPV	10
SNV	NRAS	Q61R	HLA-C12:03	AGREEYSAM	10
INDEL	SPECC1	N303Tfs*63	HLA-B07:02	GPCPPPVTPL	10
INDEL	DDC	I433Sfs*98	HLA-A02:01	SLSCALPSV	10
INDEL	KMT2D	P2354Lfs*30	HLA-A02:01	ALAPTLTHM	10
INDEL	KMT2D	P2354Lfs*30	HLA-A02:01	ALAPTLTHML	10
SNV	TP53	V157F	HLA-C07:01	TRFRAMAIY	10
INDEL	HDAC4	M902Wfs*55	HLA-A02:01	GLDPPWETL	10
INDEL	MEGF8	G166Vfs*53	HLA-A02:01	SLASWDVPVT	10
INDEL	DDC	I433Sfs*98	HLA-A02:01	TSLSCALPSV	10
INDEL	SPECC1	N303Tfs*63	HLA-B07:02	TPLRVQSVL	10
INDEL	KMT2D	P2354Lfs*30	HLA-A02:01	FALAPTLTHM	10
INDEL	UBQLN2	P525Lfs*71	HLA-A02:01	LLCPALHLV	10
INDEL	INPPL1	P976Hfs*155	HLA-A02:01	ILYQGQWSGAV	10
INDEL	INPPL1	P976Hfs*155	HLA-A02:01	ILYQGQWSGA	10
INDEL	JAK1	K860Nfs*16	HLA-C03:03	IVSEKNQQL	10
INDEL	INPPL1	P976Hfs*155	HLA-A02:01	RLPGPLSHL	10
INDEL	MEGF8	G166Vfs*53	HLA-A02:01	SLASWDVPV	10
INDEL	DDC	I433Sfs*98	HLA-A02:01	SLSCALPSVL	10
INDEL	SPECC1	N303Tfs*63	HLA-B07:02	HPQGPCPPPV	10
INDEL	INPPL1	P976Hfs*155	HLA-A02:01	GQWSGAVVGL	10
INDEL	DDC	I433Sfs*98	HLA-A02:01	VLARWNLPM	10
INDEL	INPPL1	R1156Gfs*46	HLA-C07:01	SRKTWQRRL	10
INDEL	KMT2D	P2354Lfs*30	HLA-A02:01	RLWHLLLQV	10
INDEL	RNF43	G659Vfs*41	HLA-C12:03	ITPPVWHIL	9
INDEL	FAHD2B	P281Qfs*26	HLA-A02:01	ILTGTPQVSV	9
SNV	TP53	V157F	HLA-C07:02	TRFRAMAIY	9
INDEL	SPECC1	N303Tfs*63	HLA-B08:01	LPKLLCRQML	9
INDEL	FAHD2B	P281Qfs*26	HLA-A02:01	VILTGTPQV	9
SNV	TP53	R248Q	HLA-A11:01	SSCMGGMNQR	9
INDEL	RNF43	G659Vfs*41	HLA-C12:03	LALGPRMQL	9
INDEL	RNF43	G659Vfs*41	HLA-C12:03	RGVPPSPPL	9
INDEL	SPECC1	N303Tfs*63	HLA-B08:01	LPKLLCRQM	9
SNV	TP53	V157F	HLA-C07:02	STPPPGTRF	9
INDEL	SMAD7	P209Lfs*115	HLA-C07:01	TRWIFSNQL	8
INDEL	KMT2D	P647Hfs*283	HLA-A02:01	SLPLGNHPYL	8
INDEL	FUBP1	S11Lfs*43	HLA-A02:01	QLVAVVAAV	8
INDEL	XYLT2	G529Afs*78	HLA-B35:01	RPACTCISM	8
SNV	TP53	H193R	HLA-A02:01	RLIRVEGNLRV	8
INDEL	ABCC5	L1090Cfs*26	HLA-A02:01	WLCGWTSSA	8
INDEL	MUC4	L1937Pfs*1069	HLA-B07:02	LPQYPQVTPPL	8
INDEL	RNF43	G659Vfs*41	HLA-C03:03	LALGPRMQL	8
INDEL	STAMBPL1	K405Rfs*21	HLA-B07:02	TPRSPGCSV	8
SNV	CTNNB1	S37F	HLA-A02:01	YLDSGIHFGA	8
INDEL	EPPK1	G2015Vfs*36	HLA-A02:01	RLLEVQVATGV	8
INDEL	SETD1B	H8Tfs*27	HLA-C12:03	SSPRRSPAL	8
INDEL	DAZAP1	P257Rfs*78	HLA-B07:02	FPLPRASL	8
INDEL	SCAF4	P250Hfs*96	HLA-C07:01	HRHHLAFLEM	8
INDEL	DAZAP1	P257Rfs*78	HLA-B07:02	HPHRSPPTSC	8
SNV	KRAS	G12A	HLA-A03:01	VVGAAGVGK	8
SNV	TP53	L194R	HLA-A02:01	GLAPPQHRI	8
INDEL	TNS2	P495Rfs*25	HLA-A02:01	SLSAATQAI	8
INDEL	XYLT2	G529Afs*78	HLA-B57:01	CTMPPLLHPQW	8
INDEL	DAZAP1	P257Rfs*78	HLA-B07:02	APRHPHRSP	8
INDEL	MBD6	Q734Nfs*18	HLA-A02:01	SLALCWVPA	8
INDEL	DAZAP1	P257Rfs*78	HLA-B07:02	LPRASLRATV	8
INDEL	RNF43	G659Vfs*41	HLA-B35:01	FPITPPVW	8
INDEL	DAZAP1	P257Rfs*78	HLA-B07:02	APRHPHRSPPT	8
INDEL	TCF12	V183Sfs*62	HLA-A02:01	LLVCLLLYM	8
INDEL	TIE1	P248Lfs*117	HLA-A02:01	ALVTGSVVV	8
INDEL	TCF12	V183Sfs*62	HLA-A02:01	QMISTVNLL	8
INDEL	FUBP1	S11Lfs*43	HLA-A02:01	PLLAQLVAV	8
INDEL	XYLT2	G529Afs*78	HLA-B57:01	MTTISRATW	8
INDEL	KMT2D	P647Hfs*283	HLA-A02:01	RLRDHICPL	8
INDEL	TNS2	P495Rfs*25	HLA-B07:02	TPRHPLQSL	8
INDEL	TNS2	P495Rfs*25	HLA-B07:02	RPPRQTPRHPL	8
INDEL	KMT2D	P647Hfs*283	HLA-A02:01	SLGNHLCPL	8
INDEL	FUBP1	S11Lfs*43	HLA-A02:01	AQLVAVVAAV	8
INDEL	TNS2	P495Rfs*25	HLA-B07:02	PPRQTPRHPL	8
INDEL	XYLT2	G529Afs*78	HLA-B57:01	SMTTISRATW	8
INDEL	SPECC1	N303Tfs*63	HLA-B35:01	TPLRVQSVL	8
INDEL	DAZAP1	P257Rfs*78	HLA-B07:02	VPRHSSVL	8
INDEL	XYLT2	G529Afs*78	HLA-B57:01	ISMTTISRATW	8
INDEL	FUBP1	S11Lfs*43	HLA-A02:01	LLAQLVAVV	8
SNV	KRAS	G12A	HLA-A03:01	VVVGAAGVGK	8
INDEL	RNF43	G659Vfs*41	HLA-B35:01	FPITPPVWH	8
INDEL	XYLT2	G529Afs*78	HLA-B35:01	HPQWAPHSA	8
INDEL	KMT2D	P647Hfs*283	HLA-A02:01	RLHASPHHL	8
INDEL	XYLT2	G529Afs*78	HLA-B35:01	LMAPVGSVM	8
INDEL	STAMBPL1	K405Rfs*21	HLA-B07:02	TPRSPGCSVYA	8
INDEL	XYLT2	G529Afs*78	HLA-B57:01	TTISRATW	8
INDEL	DAZAP1	P257Rfs*78	HLA-B07:02	LPRASLRAT	8
SNV	TP53	H193R	HLA-A02:01	GLAPPQRLIRV	8
INDEL	MBD6	Q734Nfs*18	HLA-A02:01	ALCWVPACWV	8
INDEL	DAZAP1	P257Rfs*78	HLA-B07:02	APRHPHRSPP	8
INDEL	RNF43	G659Vfs*41	HLA-C03:03	RGVPPSPPL	8
INDEL	FUBP1	S11Lfs*43	HLA-A02:01	QLVAVVAAVV	8
INDEL	XYLT2	G529Afs*78	HLA-B35:01	QPSPASACTM	8
INDEL	SMAD7	P209Lfs*115	HLA-C07:01	SRSPLWISSM	8
INDEL	PLEKHA6	V328Yfs*172	HLA-B08:01	HLAVRTSM	7
INDEL	KMT2D	G1235Vfs*95	HLA-A02:01	RLMTHYCAM	7
INDEL	PLEKHA6	V328Yfs*172	HLA-B08:01	RLKTFGVPL	7
INDEL	SMTN	S239Afs*118	HLA-C07:01	LRARWSTSF	7
INDEL	ARID1A	F2141Sfs*59	HLA-C03:04	SAAWRSCIAL	7
SNV	RAC1	P29S	HLA-A02:01	FSGEYIPTV	7
INDEL	CASP7	A126Lfs*17	HLA-A02:01	KLLKRTIQM	7
INDEL	COL7A1	P2029Lfs*177	HLA-A02:01	ALPGSLESLV	7
INDEL	ARID1A	F2141Sfs*59	HLA-C03:04	LATPPSAAW	7
INDEL	NOS3	G440Afs*64	HLA-B07:02	CPPSRAASL	7
INDEL	COL7A1	P2029Lfs*177	HLA-A02:01	VMETLDHLV	7
INDEL	EP300	M1470Cfs*26	HLA-A02:01	RLYQSVLSM	7
INDEL	CELSR1	G614Afs*54	HLA-A02:01	FLGAAALGL	7
INDEL	LARP4B	T163Hfs*47	HLA-C07:01	YHRWIVTSM	7
INDEL	PLEKHA6	V328Yfs*172	HLA-B08:01	NLRRGYPRL	7
SNV	TP53	V157F	HLA-C05:01	STPPPGTRF	7
INDEL	TCERG1	K957Rfs*17	HLA-A02:01	TLGNFWMKL	7
INDEL	XYLT2	G529Afs*78	HLA-C03:03	ASACTMPPL	7
INDEL	NOS3	G440Afs*64	HLA-B07:02	CPPSRAASLL	7
INDEL	NOS3	G440Afs*64	HLA-B07:02	APASPGRRPL	7
SNV	TP53	G266V	HLA-A02:01	LLVRNSFEV	7
INDEL	DAZAP1	P257Rfs*78	HLA-B08:01	SLPLRGFLL	7
INDEL	NOS3	G440Afs*64	HLA-B07:02	SCPPSRAASL	7
INDEL	ATN1	P255Hfs*43	HLA-A02:01	YQALGLVVL	7
INDEL	NOL4L	Y133Tfs*20	HLA-C07:02	SRPRSAAAL	7
INDEL	ARID1A	F2141Sfs*59	HLA-C03:04	IALWCASSV	7
INDEL	FKBP9	N129Ifs*10	HLA-A02:01	GVSGVIPPI	7
INDEL	TTI1	L924Wfs*37	HLA-A02:01	CLEPSRFYV	7
INDEL	MSH3	K383Rfs*32	HLA-B08:01	LPQARLCLI	7
INDEL	ARID1A	K1072Nfs*21	HLA-A02:01	SMWAHQAVL	7
INDEL	PLEKHA6	V328Yfs*172	HLA-B08:01	YPRLKTFGV	7
INDEL	RNF43	G659Vfs*41	HLA-C03:04	RGVPPSPPL	7
INDEL	XRN1	R1611Gfs*34	HLA-A02:01	RLASQILPTL	7
INDEL	ATF5	L37Wfs*31	HLA-A02:01	FQWGESPWQV	7
INDEL	ATN1	P255Hfs*43	HLA-A02:01	YLLLHHQPT	7
INDEL	XRN1	R1611Gfs*34	HLA-A02:01	RLASQILPT	7
INDEL	ATN1	P255Hfs*43	HLA-A02:01	FQYQALGLVV	7
INDEL	COL7A1	P2029Lfs*177	HLA-A02:01	VVMETLDHL	7
INDEL	COL7A1	P2029Lfs*177	HLA-A02:01	ALPGSLESL	7
INDEL	COL7A1	P2029Lfs*177	HLA-A02:01	TLDHLVPRV	7
INDEL	XYLT2	G529Afs*78	HLA-C03:03	MAPVGSVM	7
INDEL	NOS3	G440Afs*64	HLA-B07:02	CPRPSATSQT	7
SNV	PIK3CA	E542K	HLA-A30:01	STRDPLSKI	7
INDEL	NOS3	G440Afs*64	HLA-B07:02	RAPASPGRRPL	7
INDEL	MPRIP	P353Qfs*30	HLA-C07:02	FTNEAPQLL	7
INDEL	COL7A1	P2029Lfs*177	HLA-A02:01	VVMETLDHLV	7
INDEL	PLEKHA6	V328Yfs*172	HLA-B08:01	HLAVRTSML	7
SNV	FGFR2	S252W	HLA-C07:02	ERWPHRPIL	7
INDEL	KMT2D	G1235Vfs*95	HLA-A02:01	GLVEEPMEDV	7
INDEL	PLEKHA6	V328Yfs*172	HLA-C07:02	VRTSMLTLL	7
INDEL	BACE2	P102Rfs*25	HLA-C07:01	YRFSLTLEA	7
INDEL	DAZAP1	P257Rfs*78	HLA-B08:01	LPLRGFLL	7
INDEL	NTAN1	K277Nfs*83	HLA-A02:01	QLTHCFLEI	7
INDEL	KMT2D	G1235Vfs*95	HLA-A02:01	GLVEEPMEDVV	7
INDEL	MXRA8	R301Gfs*107	HLA-A02:01	RMLTWRSSL	7
INDEL	BTBD11	L453Cfs*53	HLA-A03:01	KTPTWSLPK	7
SNV	PIK3CA	H1047L	HLA-A03:01	ALHGGWTTK	7
INDEL	MSH3	K383Rfs*32	HLA-B08:01	LPQARLCL	7
INDEL	KMT2D	G1235Vfs*95	HLA-A02:01	AMLGQLSAEA	7
INDEL	CYC1	S93Afs*161	HLA-A02:01	FLARPLPWPL	7
INDEL	ELMSAN1	N314Tfs*4	HLA-B07:02	APYPFPPTQI	7
INDEL	BACE2	P102Rfs*25	HLA-C07:01	RRSYRFSLTL	7
INDEL	DAZAP1	P257Rfs*78	HLA-B08:01	FPLPRASL	7
SNV	PPP2R1A	R183W	HLA-A03:01	MVRWAAASK	7
INDEL	ZBTB20	P692Lfs*43	HLA-B35:01	VPALAPQAW	7
INDEL	BMPR2	N583Tfs*44	HLA-B07:02	SPALKQVSPA	7
INDEL	PLEKHA6	V328Yfs*172	HLA-B08:01	YPRLKTFGVPL	7
INDEL	NTAN1	K277Nfs*83	HLA-A02:01	FLKNTHLQL	7
INDEL	RNF43	G659Vfs*41	HLA-A23:01	FFPITPPVW	7
INDEL	ARID1A	K1072Nfs*21	HLA-A02:01	SMWAHQAVLPA	7
INDEL	RNF43	G659Vfs*41	HLA-C03:04	LALGPRMQL	7
INDEL	COL7A1	P2029Lfs*177	HLA-A02:01	ALLDSLEPL	7
INDEL	NOL4L	Y133Tfs*20	HLA-A03:01	ALGATIPSR	7
INDEL	DAZAP1	P257Rfs*78	HLA-B35:01	LPLRGFLLH	7
INDEL	ARID1A	F2141Sfs*59	HLA-C03:04	AAWRSCIAL	7
INDEL	BACE2	P102Rfs*25	HLA-C07:01	YRFSLTLEAV	7
INDEL	CARD11	R555Gfs*45	HLA-C12:03	IAAQSKKTM	7
INDEL	XRN1	R1611Gfs*34	HLA-A02:01	VLKPLQFRL	7
INDEL	TTI1	L924Wfs*37	HLA-A02:01	KMSCQSWLA	7
INDEL	XYLT2	G529Afs*78	HLA-C03:03	LMAPVGSVM	7
INDEL	RNF43	G659Vfs*41	HLA-A23:01	RFFPITPPVW	7
SNV	TP53	C141Y	HLA-A02:01	KTYPVQLWV	7
INDEL	RNF43	G659Vfs*41	HLA-B51:01	FPITPPVWHI	7
INDEL	MUC4	L1937Pfs*1069	HLA-B07:02	SPALPQHPQV	7
INDEL	TP53	V73Wfs*50	HLA-A24:02	RMPEAAPPW	6
INDEL	NOL4L	Y133Tfs*20	HLA-B07:02	IPSRPRSAAAL	6
INDEL	SNAPC1	F213Lfs*7	HLA-A02:01	SLIKDDFLTIL	6
INDEL	C15orf39	P474Qfs*91	HLA-A02:01	QLSLTLPQL	6
INDEL	PLEKHA6	V328Yfs*172	HLA-B35:01	MPPLAPCAA	6
INDEL	SMAD7	P209Lfs*115	HLA-B08:01	MIYLRGMAF	6
INDEL	CD93	A315Pfs*273	HLA-A02:01	WMNARTPPV	6
INDEL	PLEKHA6	V328Yfs*172	HLA-C03:04	CLAGSLSTM	6
SNV	TP53	R248Q	HLA-B27:05	QRPILTIITL	6
SNV	YRDC	A276V	HLA-C05:01	LLPSHVSYL	6
INDEL	PXDN	N865Mfs*25	HLA-C03:04	FSVMIPPM	6
INDEL	PLEKHA6	V328Yfs*172	HLA-C03:04	SAMGVALPT	6
SNV	TP53	R249S	HLA-C07:02	NRSPILTII	6
INDEL	BACE2	P102Rfs*25	HLA-C07:02	RRSYRFSLTL	6
INDEL	PLEKHA6	V328Yfs*172	HLA-C03:04	APTPPSTPM	6
INDEL	PLEKHA6	V328Yfs*172	HLA-C12:03	MAPTPPSTPM	6
INDEL	XYLT2	G529Afs*78	HLA-C12:03	RLMAPVGSV	6
INDEL	PLEKHA6	V328Yfs*172	HLA-B35:01	VPLGSILCL	6
SNV	ZBTB14	R82C	HLA-A02:01	FLCSDIFEEV	6
SNV	FGFR2	S252W	HLA-C07:01	ERWPHRPIL	6
INDEL	ATP10D	L617Cfs*41	HLA-A02:01	HLLEFQTPL	6
INDEL	PLEKHA6	V328Yfs*172	HLA-C03:04	AVRTSMLTL	6
INDEL	ACIN1	A447Lfs*19	HLA-A02:01	SSFSYLLLI	6
INDEL	BEND3	D265Tfs*54	HLA-A02:01	SLSGGTWPAA	6
INDEL	PLEKHA6	V328Yfs*172	HLA-B35:01	APTPPSTPM	6
INDEL	ZNF398	T399Pfs*68	HLA-A02:01	ALSVLSPVLI	6
INDEL	SNAPC1	F213Lfs*7	HLA-A02:01	SLIKDDFLTI	6
INDEL	JAK1	K860Nfs*16	HLA-C12:03	IVSEKNQQL	6
INDEL	B3GNT5	W32Gfs*9	HLA-A02:01	FLASLMFFG	6
INDEL	BAG6	P115Lfs*53	HLA-A02:01	SIFLVTALL	6
INDEL	KMT2D	V3089Wfs*30	HLA-C07:01	LRSALPLLL	6
SNV	SMARCAD1	D7Y	HLA-C07:02	FRFEKRNKI	6
SNV	TPM2	A277T	HLA-C16:01	NTLNDITSL	6
INDEL	PLEKHA6	V328Yfs*172	HLA-C03:04	LSAHPVPVL	6
INDEL	PLEKHA6	V328Yfs*172	HLA-C03:04	SAMPSAMGV	6
SNV	ERBB2	S310F	HLA-C05:01	STDVGFCTL	6
INDEL	SMAD7	P209Lfs*115	HLA-C07:02	MIYLRGMAF	6
INDEL	SCAF4	P250Hfs*96	HLA-B35:01	YPLHPPPPCL	6
INDEL	PLEKHA6	V328Yfs*172	HLA-C12:03	CLAGSLSTM	6
INDEL	VPS33A	G459Afs*86	HLA-C07:01	YASGWMMLM	6
INDEL	FLNB	G531Dfs*42	HLA-C07:01	QRAPLKFKL	6
INDEL	KMT2D	V3089Wfs*30	HLA-C07:01	LRSALPLLLM	6
INDEL	DAZAP1	P257Rfs*78	HLA-C03:03	ISLPLRGFL	6
SNV	PRKCSH	L5P	HLA-A02:01	LLLPMCWAV	6
INDEL	ARID1A	P1326Rfs*155	HLA-A02:01	SLAETVSLHPL	6
INDEL	AVPR1A	F351Lfs*19	HLA-A02:01	FLVAISFKTV	6
INDEL	SPECC1	N303Tfs*63	HLA-C03:03	QMLPTLSTL	6
INDEL	PLEKHA6	V328Yfs*172	HLA-C12:03	FTPLSAHPV	6
INDEL	BAG6	P115Lfs*53	HLA-A02:01	FLVTALLWM	6
SNV	KRAS	G12S	HLA-A03:01	VVGASGVGK	6
INDEL	PLEKHA6	V328Yfs*172	HLA-C12:03	AVRTSMLTL	6
INDEL	PLEKHA6	V328Yfs*172	HLA-B35:01	MPSAMGVAL	6
INDEL	RNF43	G659Vfs*41	HLA-B13:02	TQLARFFPI	6
INDEL	SCAF4	P250Hfs*96	HLA-B35:01	HPLLPLLLL	6
INDEL	FER	K476Nfs*53	HLA-A02:01	RVMGNLVNM	6
INDEL	BAG6	P115Lfs*53	HLA-A02:01	WLEPSIFLV	6
INDEL	TNRC6C	N615Mfs*45	HLA-A02:01	KKMDLDGMLTV	6
SNV	TRAPPC8	E286K	HLA-A02:01	SLDGLDNKV	6
SNV	KRAS	G12S	HLA-A03:01	VVVGASGVGK	6
INDEL	SCAF4	P250Hfs*96	HLA-B35:01	LPSPRQHLL	6
INDEL	PLEKHA6	V328Yfs*172	HLA-B35:01	VPAFTPLSA	6
INDEL	VPS33A	G459Afs*86	HLA-B35:01	LMSKTPRTY	6
SNV	TRA2B	S284L	HLA-C07:02	SRSYLPRRY	6
INDEL	VPS33A	G459Afs*86	HLA-B35:01	MLMSKTPRTY	6
SNV	CCL3L3	V86I	HLA-A02:01	YISDLELSA	6
SNV	TP53	E271K	HLA-A02:01	LLGRNSFKV	6
INDEL	SCAF4	P250Hfs*96	HLA-B35:01	HSIKIWISF	6
INDEL	PLEKHA6	V328Yfs*172	HLA-C03:04	SAMPSAMGVAL	6
INDEL	MYBL1	N420Tfs*13	HLA-A02:01	KTLVMVATV	6
INDEL	CD93	A315Pfs*273	HLA-A02:01	RMWMSVLWV	6
INDEL	PLEKHA6	V328Yfs*172	HLA-C03:04	MPSAMGVAL	6
INDEL	MPRIP	P353Qfs*30	HLA-A02:01	QLLSQTPRL	6
INDEL	BACE2	P102Rfs*25	HLA-C07:02	RSYRFSLTL	6
INDEL	PLEKHA6	V328Yfs*172	HLA-B35:01	TAVPAFTPL	6
INDEL	BEND3	D265Tfs*54	HLA-A02:01	SLSGGTWPA	6
INDEL	HDGF	F50Sfs*105	HLA-C07:01	SRTTLLSRL	6
SNV	NOL7	Q3H	HLA-B07:02	RPRASRAPA	6
INDEL	KLF3	P226Rfs*52	HLA-A02:01	IMMDATKCTL	6
INDEL	FAHD2A	P281Qfs*26	HLA-A02:01	VILTGTPQV	6
INDEL	PLEKHA6	V328Yfs*172	HLA-C03:04	LAVRTSMLTL	6
INDEL	ZNF398	T399Pfs*68	HLA-A02:01	TALSVLSPV	6
INDEL	MXRA8	R301Gfs*107	HLA-A24:02	LWLQGTRCF	6
INDEL	PLEKHA6	V328Yfs*172	HLA-C12:03	FGVPLGSIL	6
INDEL	PLEKHA6	V328Yfs*172	HLA-C12:03	LSAHPVPVL	6
INDEL	C15orf39	P474Qfs*91	HLA-A02:01	TMSSAWPPTV	6
INDEL	BAG6	P115Lfs*53	HLA-A02:01	FMTGMPTAM	6
INDEL	SMO	P694Lfs*82	HLA-A02:01	GLMAADRAWGL	6
INDEL	DAZAP1	P257Rfs*78	HLA-C03:03	SVLATGLHL	6
INDEL	MAP3K2	K40Nfs*29	HLA-A02:01	RMMSESNLNI	6
INDEL	MECOM	G614Efs*30	HLA-A02:01	SMQDPLLSL	6
INDEL	SPECC1	N303Tfs*63	HLA-C03:03	HQAPQVAML	6
INDEL	VPS33A	G459Afs*86	HLA-B35:01	YASGWMMLM	6
INDEL	YLPM1	P254Lfs*35	HLA-C07:01	WRVGPKTRVL	6
INDEL	SETD1B	H8Tfs*27	HLA-C16:01	SSPRRSPAL	6
INDEL	PLEKHA6	V328Yfs*172	HLA-C03:04	RTSAMPSAM	6
INDEL	CD93	A315Pfs*273	HLA-A02:01	SLAPWGLCL	6
INDEL	PMEPA1	S209Afs*61	HLA-A02:01	RLGGPCPPAV	6
INDEL	RAB42	G81Vfs*119	HLA-B07:02	RPKSPGPPAG	6
INDEL	PLEKHA6	V328Yfs*172	HLA-B35:01	HPARAPTAV	6
INDEL	ARFGAP2	R93Afs*43	HLA-A24:02	PWLGMALIF	6
INDEL	PLEKHA6	V328Yfs*172	HLA-C12:03	SAMPSAMGV	6
INDEL	PLEKHA6	V328Yfs*172	HLA-C03:04	TSMLTLLPM	6
INDEL	DAZAP1	P257Rfs*78	HLA-C03:03	ATVPRHSSV	6
INDEL	MUC4	L1937Pfs*1069	HLA-B07:02	SPAFPQYPQV	6
SNV	PPP2R1A	P179R	HLA-A03:01	RMVRRAAASK	6
INDEL	CD93	A315Pfs*273	HLA-A02:01	QMAHFTAPV	6
INDEL	BAG6	P115Lfs*53	HLA-A02:01	AMSWLEPSI	6
INDEL	PLEKHA6	V328Yfs*172	HLA-C12:03	RAPTAVPAF	6
INDEL	MAP3K2	K40Nfs*29	HLA-A02:01	MMSESNLNI	6
INDEL	BACE2	P102Rfs*25	HLA-C07:02	YRFSLTLEAV	6
INDEL	BAG6	P115Lfs*53	HLA-A02:01	LVLGGLGPL	6
INDEL	ATP10D	L617Cfs*41	HLA-A02:01	SLGGCPLSL	6
INDEL	SCAF4	P250Hfs*96	HLA-B35:01	YPLHPPPPC	6
INDEL	MXRA8	R301Gfs*107	HLA-C07:02	WRAATTSSM	6
INDEL	XYLT2	G529Afs*78	HLA-C12:03	LMAPVGSVM	6
INDEL	PLEKHA6	V328Yfs*172	HLA-C03:04	FGVPLGSIL	6
INDEL	CD93	A315Pfs*273	HLA-A02:01	TQMAHFTAPV	6
INDEL	BACE2	P102Rfs*25	HLA-C07:02	YRFSLTLEA	6
INDEL	C15orf39	P474Qfs*91	HLA-A02:01	SLTQPQPPV	6
INDEL	PPP1R26	V898Sfs*56	HLA-A02:01	SLLLLPEGI	6
INDEL	PLEKHA6	V328Yfs*172	HLA-C03:04	RAPTAVPAF	6
INDEL	SPECC1	N303Tfs*63	HLA-C03:03	YGHQAPQVAM	6
SNV	SPN	T3M	HLA-A02:01	LLLLGVLVV	6
INDEL	PLEKHA6	V328Yfs*172	HLA-C03:04	IMMSWMPPL	6
INDEL	NOL4L	Y133Tfs*20	HLA-B07:02	RPRSAAALRT	6
INDEL	RNF43	G659Vfs*41	HLA-B14:02	TQLARFFPI	6
SNV	PIK3CA	R88Q	HLA-B44:03	EEFFDETRQL	6
INDEL	DPP7	G402Vfs*28	HLA-A02:01	WLLTSFWGV	6
INDEL	TNRC6C	N615Mfs*45	HLA-A02:01	KMDLDGMLTV	6
INDEL	PLEKHA6	V328Yfs*172	HLA-C12:03	RTSAMPSAM	6
INDEL	SMTN	S239Afs*118	HLA-A02:01	WLDPDPANA	6
INDEL	PLEKHA6	V328Yfs*172	HLA-C12:03	RASVPCRPM	6
INDEL	TRIP12	S1195Lfs*24	HLA-A02:01	FLLHFLEKS	6
INDEL	PPP1R26	V898Sfs*56	HLA-A02:01	HIWPKGFEA	6
INDEL	AVPR1A	F351Lfs*19	HLA-A02:01	FLVAISFKT	6
SNV	STARD4	R202Q	HLA-C07:02	FYGDLQKAL	6
INDEL	XYLT2	G529Afs*78	HLA-C12:03	MAPVGSVM	6
INDEL	SMO	P694Lfs*82	HLA-A02:01	LMAADRAWGL	6
INDEL	ACIN1	A447Lfs*19	HLA-A02:01	YLLLIQMLT	6
INDEL	FAHD2A	P281Qfs*26	HLA-A02:01	ILTGTPQVSV	6
SNV	ERBB3	V104M	HLA-C07:01	LRMVRGTQV	6
INDEL	TP53	P301Qfs*44	HLA-A02:01	ALSEHCPTT	6
INDEL	RAB42	G81Vfs*119	HLA-B07:02	RPKSPGPPA	6
INDEL	PLEKHA6	V328Yfs*172	HLA-C03:04	MAPTPPSTPM	6
INDEL	NOL4L	Y133Tfs*20	HLA-B07:02	RPRSAAAL	6
INDEL	ZNF398	T399Pfs*68	HLA-A02:01	ALSVLSPVL	6
INDEL	PLEKHA6	V328Yfs*172	HLA-C03:04	FTPLSAHPV	6
INDEL	COBLL1	L945Cfs*12	HLA-C07:02	CRREYRVTM	6
SNV	DHX9	F7V	HLA-C12:03	YAWCGKRKM	6
SNV	PIK3CA	E453K	HLA-A02:01	GLKDLLNPI	6
INDEL	PLEKHA6	V328Yfs*172	HLA-C12:03	LAVRTSMLTL	6
INDEL	XYLT2	G529Afs*78	HLA-C12:03	ASACTMPPL	6
INDEL	PLEKHA6	V328Yfs*172	HLA-C03:04	RASVPCRPM	6
INDEL	PLEKHA6	V328Yfs*172	HLA-C03:04	TAVPAFTPL	6
INDEL	PLEKHA6	V328Yfs*172	HLA-C12:03	TSMLTLLPM	6
INDEL	TRIP12	S1195Lfs*24	HLA-A02:01	HVFFLLHFL	6
INDEL	SMAD7	P209Lfs*115	HLA-C07:02	TRWIFSNQL	6
INDEL	DAZAP1	P257Rfs*78	HLA-C03:03	HSSVLATGL	6
INDEL	PLEKHA6	V328Yfs*172	HLA-A11:01	GSARPGPWR	6
INDEL	SORL1	M1581Cfs*34	HLA-A02:01	YIMSTTGWL	6
SNV	YRDC	A276V	HLA-A02:01	LLPSHVSYL	6
INDEL	PLEKHA6	V328Yfs*172	HLA-B35:01	MAPTPPSTPM	6
INDEL	HCFC2	N309Ifs*32	HLA-A02:01	SALDCIFGV	6
INDEL	CD93	A315Pfs*273	HLA-A02:01	GLCLWDHHL	6
INDEL	PLEKHA6	V328Yfs*172	HLA-C12:03	TAVPAFTPL	6
INDEL	HDGF	F50Sfs*105	HLA-C07:01	TRKGSWSLM	6
INDEL	KLF3	P226Rfs*52	HLA-A02:01	MMDATKCTL	6
INDEL	SMAD7	P209Lfs*115	HLA-C07:02	SRSPLWISSM	6
INDEL	MUC4	L1937Pfs*1069	HLA-B15:01	FLSPAFPQY	6
INDEL	HCFC2	N309Ifs*32	HLA-A02:01	ALDCIFGV	6
INDEL	SPEN	A2251Qfs*102	HLA-A02:01	YLASWKLRL	5
INDEL	SV2A	E138Rfs*39	HLA-B07:02	KPSYGSVATA	5
INDEL	SCAF4	P250Hfs*96	HLA-B07:02	SPRQHLLPQ	5
INDEL	LARP4B	T163Hfs*47	HLA-C12:03	RTLLVTCIL	5
INDEL	PIGB	C177Lfs*79	HLA-A02:01	FLLSFGRFKV	5
INDEL	PIGB	C177Lfs*79	HLA-A02:01	LLSFGRFKV	5
INDEL	PLEKHA6	V328Yfs*172	HLA-C15:02	SAMPSAMGV	5
INDEL	RNF43	G659Vfs*41	HLA-B15:01	MQLCTQLARF	5
INDEL	SPTY2D1	P485Rfs*12	HLA-B07:02	GPRGGLSV	5
INDEL	PHF20L1	N322Mfs*42	HLA-A02:01	KLTLAVLPTL	5
INDEL	SOCS6	N66Kfs*49	HLA-C07:02	RRGHLLLLL	5
INDEL	MXRA8	R301Gfs*107	HLA-B07:02	APATAAPQA	5
INDEL	NRDE2	R90Gfs*69	HLA-A02:01	NLPEALEAV	5
INDEL	ZNF235	K317Nfs*154	HLA-A02:01	FTLERNHINV	5
INDEL	PIGB	C177Lfs*79	HLA-A02:01	FLPVVLLV	5
INDEL	ZNF609	K734Rfs*12	HLA-B08:01	NLQRNLKVL	5
INDEL	IPO11	S807Lfs*22	HLA-C07:01	RRWTSFWEI	5
INDEL	DMXL1	L410Yfs*17	HLA-A02:01	VLNNHLLRPV	5
INDEL	SMTN	S239Afs*118	HLA-C12:03	STSSHLILL	5
INDEL	PLEKHA6	V328Yfs*172	HLA-B07:02	CPAHPARAPT	5
SNV	CDKN2A	P114L	HLA-A02:01	LLVDLAEEL	5
INDEL	PMEPA1	S209Afs*61	HLA-B07:02	RPPTARSSA	5
INDEL	C1R	P216Lfs*100	HLA-C03:03	RSYPLTCAA	5
INDEL	SCAF4	P250Hfs*96	HLA-C07:02	LHPLLPLLL	5
INDEL	PHF21A	P652Lfs*104	HLA-B07:02	PPRAAQRTV	5
INDEL	LARP4B	T163Hfs*47	HLA-C12:03	SAYLGRTL	5
INDEL	IPO11	S807Lfs*22	HLA-A02:01	VLLQNTSFFL	5
INDEL	PHF20L1	N322Mfs*42	HLA-A02:01	NMNLEILLGV	5
INDEL	GTF3C4	K564Rfs*18	HLA-A02:01	FLQEALEKRL	5
INDEL	E2F7	K59Nfs*29	HLA-A02:01	NLLQKEIPL	5
INDEL	KMT2D	V3089Wfs*30	HLA-B08:01	DPWALRSAL	5
INDEL	KMT2D	P2354Lfs*30	HLA-A24:02	PLPRLWHLL	5
INDEL	IPO11	S807Lfs*22	HLA-A02:01	YLMRWPINLI	5
INDEL	JAK1	K860Nfs*16	HLA-B44:03	SEKNQQLKW	5
INDEL	PLEKHA6	V328Yfs*172	HLA-C15:02	KTFGVPLGSI	5
INDEL	MPRIP	P353Qfs*30	HLA-B07:02	TPRLPPCL	5
INDEL	RNF43	G659Vfs*41	HLA-B15:01	QLCTQLARF	5
INDEL	SLC3A2	K300Rfs*31	HLA-C03:03	ASVSFWTLL	5
INDEL	MTL5	G86Afs*70	HLA-B07:02	RPRSRPPAT	5
INDEL	PLEKHA6	V328Yfs*172	HLA-B07:02	RPGPWRTSA	5
SNV	TP53	R273C	HLA-B27:05	GRNSFEVCV	5
INDEL	ARHGAP1	L237Cfs*135	HLA-A02:01	FLSPCSPLT	5
INDEL	UBQLN2	P525Lfs*71	HLA-B35:01	NLDPTSSSF	5
INDEL	FAM21C	K516Rfs*41	HLA-C07:01	FQMRRTLRI	5
INDEL	ZNF235	K317Nfs*154	HLA-A02:01	NVMSVVSALV	5
INDEL	ZNF235	K317Nfs*154	HLA-A02:01	FTLERNLINV	5
INDEL	NOS3	G440Afs*64	HLA-A02:01	RAASLLFSI	5
INDEL	PMEPA1	S209Afs*61	HLA-B07:02	GPPSSTSRAV	5
INDEL	PLEKHA6	V328Yfs*172	HLA-B07:02	APTAVPAFTPL	5
INDEL	MRI1	H330Tfs*24	HLA-C03:04	SQNWGSLPL	5
SNV	CDKN2A	P114L	HLA-A02:01	RLLVDLAEEL	5
INDEL	YLPM1	P254Lfs*35	HLA-B07:02	APPPPSAPL	5
INDEL	FBXO34	I120Lfs*13	HLA-A02:01	KLHSLHPTSV	5
INDEL	MBD6	P671Lfs*4	HLA-A02:01	LLFPPLSAPL	5
INDEL	LARP4B	T163Hfs*47	HLA-C12:03	STTSRSSAL	5
INDEL	CYC1	S93Afs*161	HLA-A24:02	TFLARPLPW	5
INDEL	IL7R	R267Gfs*28	HLA-A02:01	VLWKKGLSL	5
INDEL	CD93	E121Rfs*79	HLA-A02:01	GLWPWGAQV	5
INDEL	KMT2D	P2354Lfs*30	HLA-B07:02	LPRLWHLLL	5
INDEL	ALDH1A3	K284Rfs*83	HLA-A02:01	LTWTWQWSV	5
INDEL	RNF43	G659Vfs*41	HLA-B53:01	FPITPPVWHIL	5
SNV	CDKN2A	P114L	HLA-C07:01	VRDAWGRLL	5
INDEL	NSRP1	K86Rfs*23	HLA-C07:02	RRKIIPNCF	5
INDEL	SOCS6	N66Kfs*49	HLA-C07:02	CRRGHLLLL	5
INDEL	CHD4	K73Rfs*129	HLA-A02:01	SLLPKIPRL	5
INDEL	PHF21A	P652Lfs*104	HLA-B07:02	PMPPPPRRPL	5
INDEL	ZNF106	S482Pfs*33	HLA-C03:03	YPNCVVHVL	5
SNV	TP53	R282W	HLA-B57:01	RVCACPGRDW	5
INDEL	FAM193A	L673Sfs*142	HLA-A02:01	LLGLWTHARV	5
INDEL	PYGO2	F136Sfs*25	HLA-A02:01	ALLSTCPPRV	5
INDEL	MTL5	G86Afs*70	HLA-B07:02	YPRTAARRC	5
INDEL	EPC2	E70Rfs*39	HLA-A02:01	SQNSSFIFSL	5
INDEL	SPEN	A2251Qfs*102	HLA-A02:01	LLGLQSMLL	5
Fusion	TMPRSS2--ERG		HLA-C16:01	KMALNSEAL	5
INDEL	PLEKHA6	V328Yfs*172	HLA-B07:02	TPLSAHPVPV	5
INDEL	PLEKHA6	V328Yfs*172	HLA-B07:02	HPARAPTAV	5
INDEL	PPIG	F12Lfs*115	HLA-A02:01	ILWFKVVTSV	5
INDEL	FGD3	Q123Rfs*51	HLA-C07:01	TRMPAWPSTL	5
INDEL	DDC	I433Sfs*98	HLA-C03:03	FHVTSGTSL	5
Fusion	TMPRSS2--ERG		HLA-C14:02	KMALNSEAL	5
INDEL	TTF1	K274Sfs*149	HLA-B07:02	CPVRTLRAHSL	5
INDEL	SEC31A	I462Lfs*16	HLA-B08:01	KLMLLRLNL	5
INDEL	MTL5	G86Afs*70	HLA-B07:02	RPRSRPPATC	5
INDEL	KMT2D	P2354Lfs*30	HLA-B08:01	LPRLWHLL	5
INDEL	SPEN	A2251Qfs*102	HLA-A02:01	RLYLASWKL	5
INDEL	FAM26E	F246Lfs*75	HLA-A02:01	LLQSCILST	5
INDEL	MTL5	G86Afs*70	HLA-B07:02	RPRSRPPA	5
SNV	TP53	R249S	HLA-C07:01	NRSPILTII	5
INDEL	FAM21C	K516Rfs*41	HLA-C07:01	MRRTLRICF	5
INDEL	SPTY2D1	P485Rfs*12	HLA-B07:02	GPRGGLSVAL	5
INDEL	PRKAB1	G88Rfs*15	HLA-A02:01	LLIWVLQQL	5
INDEL	PLEKHA6	V328Yfs*172	HLA-B07:02	GPWRTSAM	5
INDEL	SLC3A2	K300Rfs*31	HLA-C03:03	RASVSFWTL	5
INDEL	BCOR	P1621Qfs*53	HLA-A02:01	YLWLRGHET	5
SNV	NRAS	Q61L	HLA-A01:01	DILDTAGLEEY	5
INDEL	CHD4	K73Rfs*129	HLA-A02:01	MMIQRSLNHL	5
INDEL	DDC	I433Sfs*98	HLA-C03:03	LSCALPSVL	5
INDEL	FAM193A	L673Sfs*142	HLA-A02:01	QMAPLAPLQV	5
INDEL	PHF21A	P652Lfs*104	HLA-B07:02	LPMPPPPRRPL	5
INDEL	HAUS3	I14Lfs*27	HLA-C07:02	LRALKMNRF	5
INDEL	RNF43	G659Vfs*41	HLA-B53:01	FPITPPVWHI	5
INDEL	PLEKHA6	V328Yfs*172	HLA-B07:02	APTPPSTPMII	5
INDEL	ATXN2L	Q1002Kfs*50	HLA-B07:02	KARCPRVGCL	5
INDEL	MEGF8	G166Vfs*53	HLA-C12:03	RSAQPTVAA	5
INDEL	PLEKHA6	V328Yfs*172	HLA-B07:02	VPAFTPLSA	5
INDEL	C1R	P216Lfs*100	HLA-C03:03	SSSWSLLIL	5
INDEL	YLPM1	P254Lfs*35	HLA-B07:02	LAPPPPSAPL	5
INDEL	PHF20L1	N322Mfs*42	HLA-A02:01	LTLAVLPTL	5
INDEL	CHD4	K73Rfs*129	HLA-A02:01	SLLPKIPRLL	5
INDEL	SEC31A	I462Lfs*16	HLA-B08:01	LLRLNLRKM	5
INDEL	SV2A	E138Rfs*39	HLA-B07:02	KPSYGSVATAA	5
INDEL	KMT2D	G1235Vfs*95	HLA-C07:02	LRMLVQPEM	5
INDEL	MBD6	Q734Nfs*18	HLA-C07:02	GRPPNSLAL	5
INDEL	MTL5	G86Afs*70	HLA-B07:02	RPRSRPPATCT	5
INDEL	SCAF4	P250Hfs*96	HLA-C06:02	HRHHLAFLEM	5
INDEL	BRCA2	K1691Nfs*15	HLA-A02:01	SLLEAKNGL	5
INDEL	IPO11	S807Lfs*22	HLA-A02:01	YLMRWPINL	5
INDEL	EPG5	Y1902Ifs*26	HLA-A02:01	ALVYSQNGV	5
INDEL	FAM13B	F782Lfs*18	HLA-C07:02	SRRKKKMVL	5
SNV	HRAS	Q61K	HLA-A01:01	ILDTAGKEEY	5
INDEL	TP53	R209Kfs*6	HLA-A02:01	YLDDKHFST	5
INDEL	PXDN	N865Mfs*25	HLA-B07:02	TPGPGAGPA	5
INDEL	PLEKHA6	V328Yfs*172	HLA-B07:02	RPGPWRTSAM	5
SNV	MTOR	S2215Y	HLA-C03:04	LLANDPTYL	5
INDEL	EPHA2	P460Rfs*33	HLA-B35:01	TPTATMCAA	5
INDEL	MTL5	G86Afs*70	HLA-B07:02	CPRCYPRTAA	5
INDEL	CHD4	K73Rfs*129	HLA-A02:01	MMMMIQRSL	5
INDEL	FAM26E	F246Lfs*75	HLA-A02:01	ILFPCLRLL	5
SNV	CTNNB1	S37F	HLA-C05:01	YLDSGIHF	5
INDEL	PPP1R26	V898Sfs*56	HLA-C07:02	ARAGRGSLL	5
INDEL	KMT2D	V3089Wfs*30	HLA-B08:01	WALRSALPL	5
INDEL	AP2A2	K57Sfs*24	HLA-A02:01	TLTLDTWRL	5
INDEL	SEC31A	I462Lfs*16	HLA-B08:01	LMLLRLNL	5
INDEL	PMEPA1	S209Afs*61	HLA-B07:02	APRATAAAG	5
INDEL	TTF1	K274Sfs*149	HLA-C07:02	VRTLRAHSL	5
SNV	TP53	C176F	HLA-B15:01	HMTEVVRRF	5
INDEL	ZNF106	S482Pfs*33	HLA-C03:03	TQIPRTSPL	5
SNV	ATP2B1	S1140L	HLA-C07:01	SRSLIHNFM	5
INDEL	MXRA8	R301Gfs*107	HLA-B07:02	TPHWRAATT	5
INDEL	FAM21C	K516Rfs*41	HLA-C07:01	MRRTLRICFL	5
INDEL	C15orf39	P474Qfs*91	HLA-C07:02	CRHPRPQLSL	5
INDEL	PLEKHA6	V328Yfs*172	HLA-C15:02	RTSAMPSAMGV	5
INDEL	STAU2	M423delinsTKCLKAEFLFV	HLA-A02:01	CLKAEFLFV	5
INDEL	KMT2D	P2354Lfs*30	HLA-B08:01	LPRLWHLLL	5
INDEL	SPTY2D1	P485Rfs*12	HLA-B07:02	GPRGGLSVA	5
INDEL	SCAF1	T1181Pfs*28	HLA-B07:02	RAAAALRAV	5
INDEL	PPIG	F12Lfs*115	HLA-A02:01	FLTLPLTINL	5
SNV	FBXW7	R505G	HLA-B15:01	HVAAVGCVQY	5
INDEL	ALDH1A3	K284Rfs*83	HLA-A02:01	SLSGGAWSM	5
SNV	TP53	Y205C	HLA-B44:03	VECLDDRNTF	5
INDEL	EPHA2	P460Rfs*33	HLA-C07:02	RRETPTATM	5
INDEL	SPEN	A2251Qfs*102	HLA-A02:01	SMLLTPQPA	5
INDEL	TTF1	K274Sfs*149	HLA-C07:02	IFQCPVRTL	5
INDEL	PLEKHA6	V328Yfs*172	HLA-C15:02	ASVPCRPMI	5
INDEL	MXRA8	R301Gfs*107	HLA-B07:02	RMLTWRSSL	5
INDEL	PMEPA1	S209Afs*61	HLA-B07:02	RASAPRATA	5
INDEL	PLEKHA6	V328Yfs*172	HLA-C15:02	FTPLSAHPV	5
INDEL	GPR160	I239Yfs*22	HLA-A02:01	YSYPSSLSV	5
INDEL	KANSL1	G260Vfs*19	HLA-A02:01	SLPCLPFFSV	5
INDEL	SMTN	S239Afs*118	HLA-C12:03	VSTSSHLIL	5
INDEL	PHF21A	P652Lfs*104	HLA-B07:02	RPLPPPPRAA	5
INDEL	LARP4B	T163Hfs*47	HLA-C12:03	SAYLGRTLL	5
INDEL	C1R	P216Lfs*100	HLA-C03:03	TTSKYTAPM	5
INDEL	SCAF4	P250Hfs*96	HLA-C07:02	RHHLAFLEM	5
SNV	COL14A1	R566Q	HLA-C07:01	SRQINGYQI	5
INDEL	YLPM1	P254Lfs*35	HLA-C07:02	IRQLSSKSL	5
INDEL	SPEN	A2251Qfs*102	HLA-A02:01	YLASWKLRLL	5
INDEL	LARP4B	T163Hfs*47	HLA-C12:03	SAYLGRTLLV	5
INDEL	ARHGAP1	L237Cfs*135	HLA-A02:01	RLLPTYRPTL	5
INDEL	SPEN	A2251Qfs*102	HLA-A02:01	RLLQNLLGL	5
INDEL	ZBTB7C	D132Tfs*90	HLA-B07:02	RPIQTPPGTSL	5
INDEL	RABGAP1	N930Tfs*15	HLA-A02:01	SLVTISRFVL	5
INDEL	INPPL1	R1156Gfs*46	HLA-A68:01	ELQPPGDCPR	5
INDEL	UBB	D191Tfs*35	HLA-A02:01	SLQASSWKM	5
INDEL	FHDC1	W102Gfs*55	HLA-C07:02	MRSFFGKLF	5
INDEL	MUC4	L1937Pfs*1069	HLA-B07:02	SPTLPQYPQV	5
INDEL	YLPM1	P254Lfs*35	HLA-A02:01	QLSSKSLWRV	5
INDEL	PPIG	F12Lfs*115	HLA-A02:01	SMEDFLKTRV	5
INDEL	INPPL1	R1156Gfs*46	HLA-A02:01	TMAGPSASL	5
INDEL	MXRA8	R301Gfs*107	HLA-B07:02	WPRCCSSSC	5
INDEL	SETD1B	H8Tfs*27	HLA-A30:01	RARGGTTIG	5
INDEL	PLEKHA6	V328Yfs*172	HLA-C15:02	RTSAMPSAM	5
INDEL	ZNF687	H733Mfs*30	HLA-C07:02	FRPISGRPV	5
INDEL	LARP4B	T163Hfs*47	HLA-C12:03	NSAYLGRTL	5
INDEL	C1R	P216Lfs*100	HLA-C03:03	RSMPTGRTL	5
INDEL	PLEKHA6	V328Yfs*172	HLA-B07:02	HPARAPTAVP	5
INDEL	ARHGAP1	L237Cfs*135	HLA-A02:01	FLSPCSPL	5
INDEL	MVK	A141Rfs*18	HLA-B07:02	APAPPTRCVW	5
INDEL	NRDE2	R90Gfs*69	HLA-A02:01	ALFGLRTFRL	5
INDEL	KMT2D	V3089Wfs*30	HLA-B08:01	NPAWHLCSL	5
INDEL	CTCF	T204Nfs*26	HLA-B08:01	GQRCRCVCL	5
INDEL	TTF1	K274Sfs*149	HLA-C07:02	LRASRVHTL	5
INDEL	TTF1	K274Sfs*149	HLA-C07:02	HRWAVRLGL	5
INDEL	VPS33A	G459Afs*86	HLA-A24:02	LYGKHYASGW	5
SNV	TP53	R110L	HLA-A02:01	YQGSYGFLL	5
INDEL	PLEKHA6	V328Yfs*172	HLA-C15:02	TSMLTLLPM	5
INDEL	E2F7	K59Nfs*29	HLA-A02:01	LLQKEIPLL	5
SNV	FBXW7	R505G	HLA-B35:01	VAAVGCVQY	5
INDEL	FAM26E	F246Lfs*75	HLA-A02:01	RMMRRQWSL	5
INDEL	KANSL1	G260Vfs*19	HLA-A02:01	NLGVSNWRV	5
INDEL	LEPROTL1	Y42Tfs*10	HLA-A02:01	VLFFTSFHL	5
INDEL	KMT2D	G1235Vfs*95	HLA-C07:02	MRAPYGSVL	5
INDEL	PYGO2	F136Sfs*25	HLA-A02:01	LLSTCPPRV	5
INDEL	KMT2D	P2354Lfs*30	HLA-B07:02	LPRLWHLL	5
INDEL	PRKAB1	G88Rfs*15	HLA-A02:01	SLLIWVLQQL	5
INDEL	RBM15	P284Lfs*98	HLA-A02:01	LLAACPLHL	5
INDEL	MTL5	G86Afs*70	HLA-B07:02	YPRTAARRCC	5
INDEL	SCAF1	T1181Pfs*28	HLA-B07:02	LPRLTRERAAA	5
INDEL	C15orf39	P474Qfs*91	HLA-C07:02	RRAQGHPAL	5
SNV	CTNNB1	S37F	HLA-C04:01	YLDSGIHF	5
INDEL	TOP2A	T1205Hfs*19	HLA-A02:01	WLKFCLLRV	5
SNV	TP53	R248W	HLA-A68:01	SSCMGGMNWR	5
INDEL	PLEKHA6	V328Yfs*172	HLA-B07:02	APTPPSTPM	5
INDEL	KMT2D	P2354Lfs*30	HLA-B07:02	RPQEPPLPRL	5
INDEL	RNF43	G659Vfs*41	HLA-B53:01	FPITPPVW	5
INDEL	SPEN	A2251Qfs*102	HLA-A02:01	NLLGLQSML	5
INDEL	PHF21A	P652Lfs*104	HLA-B07:02	MPPPPRRPLP	5
INDEL	CYC1	S93Afs*161	HLA-A24:02	AWTSWPTATW	5
INDEL	PLEKHA6	V328Yfs*172	HLA-C15:02	LSAHPVPVL	5
INDEL	EPG5	Y1902Ifs*26	HLA-A03:01	FGYPRWTLK	5
INDEL	PIGB	C177Lfs*79	HLA-A02:01	ILIPGGTCL	5
INDEL	PLEKHA6	V328Yfs*172	HLA-B07:02	RPMIGSARPG	5
INDEL	NEIL1	F191Lfs*20	HLA-C07:02	YRLKIPPL	5
INDEL	PLEKHA6	V328Yfs*172	HLA-B07:02	APTAVPAF	5
SNV	NRAS	Q61L	HLA-A01:01	ILDTAGLEEY	5
INDEL	SMTN	S239Afs*118	HLA-C12:03	RSLQRSPAL	5
SNV	RXRA	S427F	HLA-C07:01	LRLPALRFI	5
INDEL	FAM214B	A42Rfs*25	HLA-C03:04	STRYPSFPL	5
INDEL	IPO11	S807Lfs*22	HLA-A02:01	LLQNTSFFL	5
SNV	HRAS	G13V	HLA-A02:01	KLVVVGAGV	5
INDEL	VPS33A	G459Afs*86	HLA-A02:01	MLMSKTPRT	5
INDEL	PMEPA1	S209Afs*61	HLA-B07:02	APRATAAA	5
INDEL	NHS	L256Ffs*28	HLA-A02:01	QLLHCQPTL	5
INDEL	ALDH1A3	K284Rfs*83	HLA-A02:01	TLTWTWQWSV	5
INDEL	FHDC1	W102Gfs*55	HLA-B07:02	GPWQPGRNI	5
SNV	TP53	R248Q	HLA-A31:01	SSCMGGMNQR	5
INDEL	PLEKHA6	V328Yfs*172	HLA-B07:02	HPARAPTAVPA	5
INDEL	PLEKHA6	V328Yfs*172	HLA-B07:02	SPPATGGRM	5
INDEL	PMEPA1	S209Afs*61	HLA-B07:02	APRATAAAGA	5
INDEL	PHKG2	R305Afs*19	HLA-A02:01	WQCGQCWLL	5
INDEL	CTCF	T204Nfs*26	HLA-B08:01	NQKEQTAL	5
INDEL	PLEKHA6	V328Yfs*172	HLA-B07:02	APTPPSTPMI	5
INDEL	PPIG	F12Lfs*115	HLA-A02:01	FLKTRVSLL	5
INDEL	EPG5	Y1902Ifs*26	HLA-A02:01	SQNGVLIWL	5
INDEL	SPEN	A2251Qfs*102	HLA-A02:01	NLLGLQSMLL	5
SNV	ZNF181	R397I	HLA-C07:01	TRHQIIHTM	4
INDEL	HELLS	R614Efs*11	HLA-A02:01	RMLPELKKEV	4
INDEL	PPP1R26	V898Sfs*56	HLA-B07:02	SARAGRGSL	4
SNV	MGST1	R64Q	HLA-A02:01	YLQTDDRVERV	4
INDEL	SORBS2	E1044Nfs*65	HLA-A02:01	RLCITILPGM	4
INDEL	PLCB3	R918Afs*95	HLA-C07:01	QRWPPPRWM	4
INDEL	FAM193A	L673Sfs*142	HLA-B07:02	RVQMRTAAL	4
INDEL	MEGF8	G166Vfs*53	HLA-B07:02	APRPWDHAAV	4
INDEL	INPPL1	R1156Gfs*46	HLA-C03:03	RTMAGPSASL	4
INDEL	SETD1B	H8Tfs*27	HLA-A31:01	SSPRRSPALR	4
INDEL	COL5A1	P966Lfs*108	HLA-A02:01	TLGPLDPPV	4
INDEL	CDCA7L	C406Vfs*46	HLA-A02:01	FIWPSFMVM	4
INDEL	INPPL1	P976Hfs*155	HLA-C15:02	HSLGTTGTL	4
INDEL	CD93	E121Rfs*79	HLA-C12:03	RASPSAVCL	4
SNV	EMILIN2	R476W	HLA-A02:01	TLWGAINGEV	4
INDEL	SMTN	S239Afs*118	HLA-B07:02	APKRPLLPRA	4
INDEL	PANK2	F419Lfs*31	HLA-A02:01	FLVSAVFLL	4
INDEL	ZNF687	H733Mfs*30	HLA-B07:02	RPISGRPVC	4
INDEL	ZBED4	F125Lfs*16	HLA-B07:02	SPAWKHFLSL	4
INDEL	C1orf112	F252Lfs*51	HLA-A02:01	FLSSLILAV	4
INDEL	LRRC41	S134Pfs*116	HLA-A32:01	LMWLLSSHF	4
INDEL	HDGFRP2	K226Rfs*45	HLA-B07:02	TPRPIRTGPSL	4
INDEL	INPPL1	P976Hfs*155	HLA-C15:02	RSLEAHCPL	4
INDEL	DOCK3	P1852Qfs*45	HLA-C03:03	SQVWTAATL	4
INDEL	MICAL3	R1499Gfs*106	HLA-C12:03	RAWRRFPLL	4
INDEL	MRPL15	N170Mfs*106	HLA-A02:01	SMIQEVWTLYA	4
INDEL	BCLAF1	Y88Pfs*94	HLA-A02:01	LLGLQDHPL	4
INDEL	BCLAF1	Y88Pfs*94	HLA-A02:01	GVLDEVVHV	4
INDEL	STAB1	R1122Efs*108	HLA-B07:02	RPRATAVT	4
INDEL	INPPL1	R1156Gfs*46	HLA-C12:03	RTMAGPSASL	4
INDEL	COL1A2	P840Lfs*183	HLA-A02:01	VLLVLLVLL	4
INDEL	SORBS2	E1044Nfs*65	HLA-A02:01	SLMSWKSVMT	4
INDEL	MYCT1	F29Sfs*28	HLA-A02:01	WILWLITQQV	4
INDEL	MSL2	K455Nfs*37	HLA-A02:01	FLHAEANAA	4
INDEL	FAM193A	L673Sfs*142	HLA-B07:02	APLQVSAV	4
INDEL	MAP1S	P198Rfs*93	HLA-A02:01	GSWCGTWTA	4
SNV	SYNGR3	G223E	HLA-B18:01	KEYQVPAY	4
INDEL	RERE	K83Sfs*12	HLA-A02:01	SLVMKGQIPV	4
INDEL	UBQLN2	P525Lfs*71	HLA-B08:01	KPRVLHQNL	4
INDEL	BTN2A2	K294Rfs*56	HLA-A02:01	LLMWSWIQT	4
INDEL	EIF2A	N273Mfs*7	HLA-C03:04	SAVVQLPKM	4
INDEL	ZBTB1	K524Sfs*25	HLA-A02:01	ALFDVLIV	4
INDEL	FAM208A	F562Lfs*21	HLA-A02:01	YVSEFLSEVLV	4
INDEL	CYC1	S93Afs*161	HLA-C03:03	LARPLPWPL	4
INDEL	SMTN	S239Afs*118	HLA-B07:02	TPREQTWL	4
INDEL	C15orf39	P474Qfs*91	HLA-B07:02	HCPPVPGSASL	4
INDEL	TCF12	V183Sfs*62	HLA-B07:02	HPQIQMISTV	4
INDEL	TTC39C	E308Kfs*20	HLA-A02:01	KLLIQILPSL	4
INDEL	HDGFRP2	K226Rfs*45	HLA-B07:02	TPRPIRTGPS	4
INDEL	SCAF4	P250Hfs*96	HLA-B08:01	LLLHRHHL	4
INDEL	ZBTB1	K524Sfs*25	HLA-A02:01	ALFDVLIVAS	4
INDEL	MEGF8	G166Vfs*53	HLA-B07:02	RPWDHAAVS	4
INDEL	KIAA0195	S895Pfs*13	HLA-B35:01	MPGSEIPPPA	4
INDEL	NEIL1	F191Lfs*20	HLA-B07:02	RPARSWRPC	4
INDEL	ZDHHC8	T459Rfs*177	HLA-B07:02	GPSWHPSRSA	4
INDEL	SLC3A2	K300Rfs*31	HLA-C03:04	RASVSFWTL	4
SNV	GDAP1	R354I	HLA-C14:02	FRPIPNYF	4
INDEL	ZNF44	W256Gfs*34	HLA-A02:01	VLKPSLFTV	4
INDEL	ARFGAP2	R93Afs*43	HLA-B35:01	MPTPNIIAE	4
INDEL	SPECC1	N303Tfs*63	HLA-B18:01	MEMHYGHQA	4
INDEL	ABCC4	L883Wfs*7	HLA-C07:01	RYFWKRQEM	4
INDEL	MUC4	L1937Pfs*1069	HLA-B07:02	HPQVRPPL	4
INDEL	LRRC41	S134Pfs*116	HLA-A02:01	CLLTGVFVI	4
INDEL	LRRC41	S134Pfs*116	HLA-A02:01	CISSFTMGL	4
INDEL	OTUD7B	Y769Tfs*59	HLA-A02:01	ALLPPPTEWLI	4
INDEL	ZFP36L2	R160Pfs*314	HLA-A02:01	RLLPLWAAL	4
SNV	SOX17	S403I	HLA-B35:01	VVSDAISAVY	4
INDEL	XRN1	R1611Gfs*34	HLA-C07:01	LRIRKPRVL	4
INDEL	TTF1	K279Rfs*144	HLA-A02:01	CLVMIFQCPV	4
INDEL	GOLT1B	L72Wfs*6	HLA-A02:01	KATGFFWVV	4
SNV	PIK3CA	Q546R	HLA-B57:01	ITEREKDFLW	4
INDEL	BCL9	Q1162Rfs*115	HLA-A02:01	YLSLIYPAL	4
INDEL	MEGF8	G166Vfs*53	HLA-B07:02	APRPWDHAA	4
INDEL	DAZAP1	P257Rfs*78	HLA-C03:04	ISLPLRGFL	4
INDEL	FLNB	G531Dfs*42	HLA-B08:01	APLKFKLAL	4
INDEL	CCAR2	R417Gfs*89	HLA-A03:01	RMSGPSCLLWR	4
INDEL	PRKDC	N3605Tfs*48	HLA-A02:01	RLLEKNLINI	4
INDEL	NOS3	G440Afs*64	HLA-B08:01	EQKARGAAL	4
INDEL	THAP6	G58Efs*23	HLA-C07:02	RRQILTEVL	4
INDEL	DAZAP1	P257Rfs*78	HLA-C03:04	ATVPRHSSV	4
INDEL	FAM193A	L673Sfs*142	HLA-B07:02	HPYPRPQMAPL	4
INDEL	FAM193A	L673Sfs*142	HLA-B07:02	SPKQQPQLL	4
INDEL	FLNB	G531Dfs*42	HLA-B35:01	IAITWGDTTF	4
INDEL	TFDP2	E203Kfs*20	HLA-A02:01	GLACLPILL	4
INDEL	OTUD7B	Y769Tfs*59	HLA-A02:01	LLPPPTEWL	4
INDEL	CDCA7L	C406Vfs*46	HLA-A02:01	FMVMTMLRNI	4
INDEL	SMARCAD1	N347Mfs*24	HLA-A02:01	NMIQVLMSVV	4
INDEL	FAM193A	L673Sfs*142	HLA-B07:02	APLAPLQVSAV	4
INDEL	ZNF687	H733Mfs*30	HLA-B07:02	RPISGRPV	4
INDEL	SMTN	S239Afs*118	HLA-B07:02	RPPALSLRSL	4
INDEL	INF2	V530Wfs*28	HLA-C03:04	RSSWPRWTM	4
SNV	SORL1	S2206L	HLA-C05:01	FLDDVPMVIA	4
INDEL	ZDHHC8	T459Rfs*177	HLA-B07:02	RPTHSSATQA	4
INDEL	RFX5	R354Gfs*7	HLA-A02:01	ILAPGFLQV	4
INDEL	KCTD3	S45Pfs*4	HLA-A02:01	WIPDSFFPV	4
INDEL	ADNP	I22Yfs*14	HLA-A02:01	YLVTLGWNTV	4
SNV	TP53	I195T	HLA-A02:01	GLAPPQHLTRV	4
INDEL	DENND4B	R1054Dfs*76	HLA-A02:01	ALDPLPPRA	4
INDEL	PLEKHA7	F802Sfs*21	HLA-C07:01	YRKIYGELKM	4
SNV	SPIN1	S262F	HLA-C04:01	VYDLVKTF	4
INDEL	ZDHHC8	T459Rfs*177	HLA-B07:02	RAPEVPRCAM	4
INDEL	TP53	E294Sfs*51	HLA-C07:02	HWMENISPF	4
INDEL	KIF9	D40Tfs*64	HLA-A02:01	FTMPPRTWFM	4
INDEL	INPPL1	P976Hfs*155	HLA-A68:01	GTTGTLVWER	4
INDEL	ZBTB1	K524Sfs*25	HLA-A02:01	ALFDVLIVA	4
SNV	ACOXL	R8I	HLA-C03:03	FAMDLPLL	4
INDEL	GPR160	I239Yfs*22	HLA-C02:02	YSYPSSLSVF	4
INDEL	TTF1	K279Rfs*144	HLA-A02:01	LVMIFQCPV	4
SNV	ARHGEF40	P1518H	HLA-C05:01	LSDPTTHL	4
INDEL	INPPL1	P976Hfs*155	HLA-A68:01	TTGTLVWER	4
INDEL	MUC4	L1937Pfs*1069	HLA-B07:02	HPQVRPPLF	4
SNV	WDR53	S351Y	HLA-C14:02	YVYPLNEF	4
INDEL	ERVMER34-1	L300Cfs*33	HLA-A02:01	GLGDVDLGIL	4
INDEL	MICAL3	R1499Gfs*106	HLA-C12:03	WMRPPGSLL	4
INDEL	ZFP36	L246Wfs*126	HLA-A02:01	WVAWFGPPL	4
INDEL	ULK2	K278Nfs*130	HLA-C07:02	KFPKILPVL	4
INDEL	ACVR2A	D96Tfs*54	HLA-B35:01	HPITTSCSIPW	4
SNV	MAPK1	E322K	HLA-C04:01	YYDPSDKPI	4
INDEL	ZDHHC8	T459Rfs*177	HLA-B07:02	APRPTHSS	4
INDEL	FAM193A	L673Sfs*142	HLA-C07:02	SHLPPHLTL	4
INDEL	LRRC41	S134Pfs*116	HLA-A02:01	HLFCTAPAM	4
INDEL	C1orf112	F252Lfs*51	HLA-A02:01	FLSSLILAVL	4
SNV	TP53	R248Q	HLA-B52:01	NQRPILTI	4
INDEL	MTL5	G86Afs*70	HLA-A02:01	KLAGATATA	4
INDEL	XYLT2	G529Afs*78	HLA-C12:02	RLMAPVGSVM	4
INDEL	ATN1	P255Hfs*43	HLA-C03:03	YQALGLVVL	4
INDEL	CENPH	N115Tfs*16	HLA-A02:01	KLADSLVCSWI	4
INDEL	CCAR2	R417Gfs*89	HLA-A02:01	TLLDGTQKL	4
INDEL	ZDHHC8	T459Rfs*177	HLA-B07:02	APAPGSPRL	4
INDEL	JAK1	K142Rfs*26	HLA-A02:01	SLMPAHWSICL	4
INDEL	SLC3A2	K300Rfs*31	HLA-C03:04	ASVSFWTLL	4
SNV	CDKN2A	D108Y	HLA-C07:01	ARLDVRYAW	4
INDEL	SMTN	S239Afs*118	HLA-B07:02	HPRPPALSLRS	4
INDEL	CIC	P1248Hfs*54	HLA-C07:02	WRIVGSLPL	4
INDEL	ZDHHC8	T459Rfs*177	HLA-B07:02	GPPRPTVAFL	4
INDEL	DENND4B	R1054Dfs*76	HLA-A02:01	SLLPATPLPPA	4
INDEL	PNISR	E498Sfs*85	HLA-A02:01	ALHTVLAQV	4
INDEL	PLEKHA6	V328Yfs*172	HLA-C17:01	SAMPSAMGV	4
INDEL	RAVER1	K358Sfs*177	HLA-A02:01	ALASEAPCL	4
INDEL	BCLAF1	Y88Pfs*94	HLA-A02:01	VLDEVVHVPGV	4
INDEL	ZFP36L2	R160Pfs*314	HLA-A02:01	LLLFGLVLLL	4
INDEL	ZMYND8	K635Sfs*14	HLA-C16:01	SAVKKSPSL	4
INDEL	C15orf39	P474Qfs*91	HLA-B07:02	RPQLSLTL	4
INDEL	TMEM25	P58Lfs*23	HLA-A02:01	GLAPPDWPGI	4
INDEL	C15orf39	P474Qfs*91	HLA-B07:02	HPRPQLSLT	4
INDEL	PANK2	F419Lfs*31	HLA-A02:01	TSLGGGTFLV	4
INDEL	PSD3	K747Sfs*73	HLA-A02:01	KLTEHIQRPSV	4
INDEL	SMTN	S239Afs*118	HLA-B07:02	APLTPREQTWL	4
INDEL	PNISR	E498Sfs*85	HLA-A02:01	AIAELVVLVV	4
SNV	P3H3	R731W	HLA-B07:02	APWVREEL	4
INDEL	ITGB8	T10Yfs*34	HLA-C07:02	SRLVPLGSL	4
INDEL	MYCT1	F29Sfs*28	HLA-A02:01	ILWLITQQV	4
INDEL	SMAD7	P209Lfs*115	HLA-A24:02	IWPLGGFQI	4
SNV	HNRNPA1L2	G315D	HLA-C04:01	SYDSGRRF	4
INDEL	ARAF	Q183Rfs*109	HLA-A02:01	MLPVVEEVV	4
INDEL	FAM208A	F562Lfs*21	HLA-A02:01	YVSEFLSEVL	4
INDEL	RBM27	K816Tfs*63	HLA-A02:01	RMPKDVNIQV	4
SNV	KRAS	G12V	HLA-A02:06	LVVVGAVGV	4
INDEL	PNISR	E498Sfs*85	HLA-A02:01	AIAELVVLV	4
SNV	ERP29	R7C	HLA-A02:01	FLSPLLPL	4
INDEL	ADNP	I22Yfs*14	HLA-A02:01	YLVTLGWNT	4
SNV	TMEM14A	L92R	HLA-B27:05	RRLVLLLL	4
INDEL	MICAL3	R1499Gfs*106	HLA-A02:01	LLMMWRTPM	4
INDEL	DGKD	G855Vfs*48	HLA-A02:01	YSIIGSPSV	4
SNV	PIK3CA	E545K	HLA-B58:01	ITKQEKDFLW	4
INDEL	MRPL15	N170Mfs*106	HLA-A02:01	LLQPSMIQEV	4
INDEL	ZBTB1	K524Sfs*25	HLA-A02:01	ALFDVLIVASV	4
INDEL	RALGAPB	F971Sfs*53	HLA-A02:01	FLYLNLAQF	4
INDEL	PHACTR2	N196Ifs*80	HLA-B07:02	HPLHPPHLV	4
SNV	ALPK3	R1907W	HLA-B57:01	GSKAQGMW	4
INDEL	SPRED1	D79Tfs*42	HLA-C07:02	RLMTRSLVL	4
INDEL	TSPYL2	I84Sfs*63	HLA-C07:01	FRLYSRAVL	4
INDEL	XYLT2	G529Afs*78	HLA-C02:02	LMAPVGSVM	4
SNV	NOTCH4	A1414V	HLA-A02:01	GLLLRFLAV	4
INDEL	ARAF	Q183Rfs*109	HLA-A02:01	ALMLPVVEEV	4
INDEL	PANK2	F419Lfs*31	HLA-A02:01	LLKWHLVEI	4
INDEL	ZDHHC8	T459Rfs*177	HLA-B07:02	APRPTHSSAT	4
SNV	CTNNB1	S37F	HLA-C07:02	SYLDSGIHF	4
SNV	SRD5A1	I253S	HLA-B57:01	KSIIPFLF	4
SNV	ACSF2	L613V	HLA-B08:01	QMERHVNL	4
INDEL	ACVR2A	D96Tfs*54	HLA-C07:01	FRRWKSHSPL	4
SNV	SEC11C	S192F	HLA-B08:01	YVLLKREF	4
INDEL	C1orf112	F252Lfs*51	HLA-A02:01	FLQAFMLPG	4
INDEL	ZNF207	K107Rfs*57	HLA-C07:01	KRSNKMILM	4
INDEL	PSD3	K747Sfs*73	HLA-A02:01	LLTHFWTFL	4
INDEL	UROS	F196Lfs*44	HLA-A02:01	ASITFLVPL	4
INDEL	FAM193A	L673Sfs*142	HLA-B07:02	APLQVSAVTL	4
SNV	PIK3CA	E542K	HLA-C15:02	STRDPLSKI	4
INDEL	BCLAF1	Y88Pfs*94	HLA-A02:01	GLQDHPLLV	4
INDEL	JAK1	K142Rfs*26	HLA-A02:01	FQMQPLSLM	4
INDEL	STAB1	R1122Efs*108	HLA-B07:02	APWRPRATA	4
SNV	P3H3	R733W	HLA-B07:02	APRVWEEL	4
SNV	COL14A1	R283C	HLA-A02:01	NLCESGVEL	4
INDEL	CD93	E121Rfs*79	HLA-A24:02	CWTCPSRSF	4
INDEL	PRRC2C	R1629Efs*31	HLA-A02:01	SLISTIMQVL	4
SNV	LRRC41	T811A	HLA-C08:02	FADYVSAM	4
SNV	WDR53	S351Y	HLA-C16:01	YVYPLNEF	4
INDEL	ZNF106	S482Pfs*33	HLA-C03:04	YPNCVVHVL	4
INDEL	ARFGAP2	R93Afs*43	HLA-B35:01	FANMDAQPM	4
INDEL	MGAT2	T412Sfs*8	HLA-A24:02	QYMFPETLSV	4
INDEL	ZFP36L2	R160Pfs*314	HLA-A02:01	QLPAAAPPV	4
INDEL	FAM193A	L673Sfs*142	HLA-B07:02	APLAPLQVSA	4
INDEL	MEGF8	G166Vfs*53	HLA-B07:02	RPWDHAAVSL	4
INDEL	ZNF138	I188Ffs*56	HLA-A02:01	FLNLRKFIL	4
SNV	LTA	L205M	HLA-C14:02	VFFGAFAM	4
SNV	OXA1L	L57F	HLA-B07:02	KASPFPGKMAM	4
INDEL	CYC1	S93Afs*161	HLA-C03:03	SSLPWTTPA	4
INDEL	LRRC41	S134Pfs*116	HLA-A32:01	LSQPFSSLF	4
INDEL	SCAF4	P250Hfs*96	HLA-B08:01	LLLLHRHHL	4
INDEL	ZFP36L2	R160Pfs*314	HLA-A02:01	SLAALQLPA	4
INDEL	RTKN2	I450Lfs*67	HLA-A02:01	HLLGPHSLMV	4
INDEL	HDGFRP2	K226Rfs*45	HLA-B07:02	TPRPIRTGP	4
INDEL	PPP1R26	V898Sfs*56	HLA-B07:02	RAQEHRAQL	4
INDEL	ARAF	Q183Rfs*109	HLA-A02:01	SLARVSALM	4
INDEL	KMT2D	P2354Lfs*30	HLA-B35:01	FALAPTLTH	4
SNV	TP53	R248Q	HLA-B27:02	QRPILTIITL	4
INDEL	PNISR	E498Sfs*85	HLA-A02:01	SLALHTVLAQV	4
INDEL	CDCA7L	C406Vfs*46	HLA-A02:01	TMLRNIWRA	4
INDEL	PRRC2C	R1629Efs*31	HLA-A02:01	SLISTIMQVLL	4
INDEL	RNF43	G659Vfs*41	HLA-C16:01	LALGPRMQL	4
INDEL	ZFHX3	E763Sfs*61	HLA-C07:01	RRRRQPISV	4
INDEL	KMT2B	G1879Vfs*16	HLA-C03:03	LAPCPPLEV	4
INDEL	SCAF4	P250Hfs*96	HLA-B08:01	LLLLHPLL	4
INDEL	IFFO1	R364Gfs*47	HLA-B07:02	LPSRRTPPC	4
INDEL	ZNF44	W256Gfs*34	HLA-A02:01	AFFGPVYYV	4
INDEL	ATN1	P255Hfs*43	HLA-B07:02	HPLLPFQYQAL	4
SNV	HLA-DRA	P253A	HLA-B08:01	AAERRGAL	4
INDEL	XYLT2	G529Afs*78	HLA-B35:03	RPACTCISM	4
INDEL	PPIP5K1	E1230Sfs*126	HLA-C03:04	SASHVRRSL	4
INDEL	PANK2	F419Lfs*31	HLA-A02:01	KLLKWHLVEI	4
INDEL	SORBS2	E1044Nfs*65	HLA-A02:01	KMSWSSEKV	4
INDEL	CCT3	K197Nfs*23	HLA-A02:01	YLEASLKTPV	4
SNV	ATP6V1B1	D510Y	HLA-B08:01	DLAPYTAL	4
INDEL	KMT2D	G1235Vfs*95	HLA-B07:02	VPASNRVAA	4
INDEL	TTF1	K279Rfs*144	HLA-A02:01	KLQEYQHLLI	4
INDEL	AHDC1	K586Nfs*37	HLA-B35:01	HPMQQTPTT	4
INDEL	C1orf112	F252Lfs*51	HLA-A02:01	FLPTPFCTTL	4
INDEL	TTF1	K279Rfs*144	HLA-A02:01	GLICRNPGL	4
INDEL	OTUD7B	Y769Tfs*59	HLA-A02:01	LLPPPTEWLI	4
INDEL	CLASP2	M744Wfs*33	HLA-A02:01	MLQESLFQMI	4
INDEL	FAM208A	F562Lfs*21	HLA-A02:01	YVSEFLSEV	4
INDEL	UHRF1BP1L	L1301Wfs*9	HLA-A02:01	SLMNIQHFWKM	4
INDEL	JAK1	K142Rfs*26	HLA-A02:01	SLMPAHWSI	4
SNV	ANO1	V985I	HLA-C12:03	HAYHGGIL	4
INDEL	HDGFRP2	K226Rfs*45	HLA-B07:02	RPIRTGPSLS	4
INDEL	SETD1A	G708Vfs*95	HLA-A02:01	GLIAASAGPPV	4
INDEL	PPIG	F12Lfs*115	HLA-B08:01	VQRPRCFL	4
INDEL	ZFP36L2	R160Pfs*314	HLA-A02:01	RLLPQSAAA	4
SNV	YRDC	A276V	HLA-A02:01	GLLPSHVSYL	4
INDEL	MEGF8	G166Vfs*53	HLA-B07:02	APAPRPWDHAA	4
SNV	PIK3CA	C420R	HLA-B44:02	AKEEHRPLAW	4
SNV	CUL1	E485K	HLA-C05:01	ASDDAKASM	4
INDEL	SH3PXD2A	S529Afs*43	HLA-C07:01	MRSLSMTSL	4
INDEL	ZDHHC8	T459Rfs*177	HLA-B07:02	RPVCCPRAPEV	4
INDEL	SMARCAD1	N347Mfs*24	HLA-A02:01	KMFLIQREL	4
INDEL	SMTN	S239Afs*118	HLA-B07:02	RPLLPRAP	4
INDEL	ZDHHC8	T459Rfs*177	HLA-C07:02	ARLVATPAL	4
INDEL	HECTD1	I2041Lfs*27	HLA-C07:01	LRNHWHWQV	4
INDEL	ZFHX3	A3407Lfs*78	HLA-A02:01	GLLPQTKTL	4
INDEL	PANK2	F419Lfs*31	HLA-A02:01	FLVSAVFLLAV	4
INDEL	C1orf112	F252Lfs*51	HLA-A02:01	FLPTPFCTT	4
INDEL	INF2	V530Wfs*28	HLA-A24:02	SWPRWTMAW	4
INDEL	PSD3	K747Sfs*73	HLA-A02:01	IQMLLCTKV	4
INDEL	FAM208A	F562Lfs*21	HLA-A02:01	FLSEVLVQV	4
INDEL	BARD1	D172Mfs*40	HLA-A02:01	NLFPQVLLQM	4
INDEL	UROS	F196Lfs*44	HLA-A02:01	FLVPLASHTV	4
SNV	CHST2	R529H	HLA-B08:01	TLLRKPHL	4
INDEL	TTK	K192Sfs*18	HLA-C07:02	RRIYQHLRY	4
INDEL	ACVR2A	D96Tfs*54	HLA-C12:03	FVAVRAICV	4
INDEL	ADAL	E218Kfs*33	HLA-A02:01	GMEHFSTPV	4
INDEL	ZFP36L2	R160Pfs*314	HLA-A02:01	FLGLRGLHAL	4
INDEL	SP140	F779Lfs*17	HLA-A02:01	FLPRFHTIII	4
INDEL	BTN2A2	K294Rfs*56	HLA-A02:01	LMWSWIQTPL	4
INDEL	MSH3	K383Rfs*32	HLA-A02:01	ALWECSLPQA	4
INDEL	FGD3	Q123Rfs*51	HLA-C07:02	TRMPAWPSTL	4
INDEL	XYLT2	G529Afs*78	HLA-C14:02	RLMAPVGSVM	4
INDEL	ARID1A	K1072Nfs*21	HLA-B08:01	SMWAHQAVL	4
INDEL	ARAF	Q183Rfs*109	HLA-A02:01	LMLPVVEEVV	4
INDEL	BCLAF1	Y88Pfs*94	HLA-A02:01	GTLGVLDEV	4
INDEL	ZDHHC8	T459Rfs*177	HLA-B07:02	LARLVATPAL	4
INDEL	PNISR	E498Sfs*85	HLA-A02:01	VVLSLALHTV	4
INDEL	ZBTB7C	D132Tfs*90	HLA-C07:02	RRTMTTTKM	4
INDEL	GPR160	I239Yfs*22	HLA-C02:02	YSYPSSLSV	4
INDEL	ATP11B	Y884Ifs*30	HLA-A02:01	YISSTVCFL	4
INDEL	INPPL1	P976Hfs*155	HLA-C15:02	RTKWPLQCLL	4
INDEL	C15orf39	P474Qfs*91	HLA-B07:02	RTKAAGGPCL	4
INDEL	ABCC4	L883Wfs*7	HLA-C06:02	RRYFWKRQEM	4
INDEL	ZNF138	I188Ffs*56	HLA-A02:01	FILEKNPTNV	4
SNV	KCNK9	R370H	HLA-B08:01	LMKHRKSV	4
INDEL	KMT2B	P174Qfs*20	HLA-B07:02	APTPQRPL	4
INDEL	TICAM1	P642Hfs*50	HLA-B35:01	HAWQAGTPH	4
INDEL	ACVR2A	D96Tfs*54	HLA-B35:01	HPITTSCSI	4
INDEL	ITSN1	L158Wfs*37	HLA-A02:01	RVLPLVDLV	4
INDEL	ZNF44	W256Gfs*34	HLA-A02:01	KAFFGPVYYV	4
INDEL	ZBTB7C	D132Tfs*90	HLA-C07:02	RRKRRRMTM	4
INDEL	TP53	V73Wfs*50	HLA-C03:04	VSVWASCIL	4
INDEL	HDAC4	M902Wfs*55	HLA-B07:02	MPWRATPPLL	4
INDEL	ZFP36L2	R160Pfs*314	HLA-A02:01	LLPLWAALPL	4
INDEL	SLC12A7	H686Tfs*11	HLA-A03:01	RVEHGPPTPR	4
INDEL	ATP11B	Y884Ifs*30	HLA-A02:01	ALSHPSFYI	4
SNV	TMTC4	A740T	HLA-B08:01	ELMQKKTV	4
INDEL	GOLT1B	L72Wfs*6	HLA-A02:01	KMKATGFFWV	4
INDEL	UFSP2	N208Ifs*3	HLA-A02:01	FLLPGKKIL	4
INDEL	ZFP36L2	R160Pfs*314	HLA-A02:01	VLLLLRLLL	4
INDEL	BCLAF1	Y88Pfs*94	HLA-A02:01	GLQDHPLLVL	4
SNV	ERBB2	S310F	HLA-C16:01	STDVGFCTL	4
INDEL	LRRC41	S134Pfs*116	HLA-A24:02	SWWLSPTAGF	4
INDEL	PFKL	G574Vfs*9	HLA-A02:01	FIVETMGVTV	4
SNV	TP53	G266V	HLA-C07:01	VRNSFEVRV	4
INDEL	FAM189B	P396Hfs*44	HLA-A02:01	GLPAPIPAL	4
INDEL	PPIG	F12Lfs*115	HLA-B08:01	VQRPRCFLTL	4
INDEL	TMEM60	A78Pfs*11	HLA-B08:01	NIKKKPGTSL	4
INDEL	HDGFRP2	K226Rfs*45	HLA-B07:02	RGRRPPPPL	4
INDEL	MAP3K1	G617Efs*39	HLA-A02:01	AAAFCQWSV	4
INDEL	COL5A1	P966Lfs*108	HLA-A02:01	SLGTEGFLV	4
INDEL	PPIG	F12Lfs*115	HLA-C07:01	LRNHYIIRV	4
INDEL	OTUD7B	Y769Tfs*59	HLA-A02:01	WLIPIAMAT	4
INDEL	C15orf39	P474Qfs*91	HLA-B07:02	HPRPQLSLTL	4
INDEL	LRRC41	S134Pfs*116	HLA-A32:01	FVISGSHLF	4
SNV	TP53	E271K	HLA-C07:01	GRNSFKVRV	4
INDEL	ATN1	P255Hfs*43	HLA-B15:01	LQWVVGTYL	4
INDEL	ACVR2A	D96Tfs*54	HLA-C12:03	FVAVRAICVM	4
INDEL	SMARCAD1	N347Mfs*24	HLA-A02:01	KMFLIQRELL	4
INDEL	PNISR	E498Sfs*85	HLA-A02:01	VLSLALHTV	4
INDEL	XYLT2	G529Afs*78	HLA-C14:02	LMAPVGSVM	4
INDEL	BCLAF1	Y88Pfs*94	HLA-A02:01	FLLKDPEADL	4
INDEL	SMTN	S239Afs*118	HLA-C07:02	LRARWSTSF	4
INDEL	PFKL	G574Vfs*9	HLA-A02:01	RVFIVETMGV	4
INDEL	SPRED1	D79Tfs*42	HLA-C07:01	LRFKVLLML	4
INDEL	SCAF4	P250Hfs*96	HLA-B08:01	FPHLNRKL	4
SNV	ZNF548	R7H	HLA-B18:01	FEDVAIYF	4
INDEL	SMTN	S239Afs*118	HLA-B07:02	RPLLPRAPPEA	4
INDEL	SMTN	S239Afs*118	HLA-B07:02	LPRAPPEAPL	4
SNV	ENC1	F503L	HLA-A02:01	FIMGGDTEL	4
INDEL	FAM193A	L673Sfs*142	HLA-B07:02	YPRPQMAPLAP	4
INDEL	LINS	K358Nfs*23	HLA-A02:01	SVYENIPFL	4
INDEL	ULK2	K278Nfs*130	HLA-C07:02	YKFPKILPV	4
INDEL	SCAF4	P250Hfs*96	HLA-B08:01	LLHRHHLAF	4
SNV	CXCL12	K92R	HLA-B08:01	ALNKRFRM	4
INDEL	ARFGAP2	R93Afs*43	HLA-B35:01	RPWLGMALIF	4
INDEL	FAM193A	L673Sfs*142	HLA-C07:02	SRLLRCHLL	4
SNV	SOX17	S403I	HLA-A02:01	VVSDAISAV	4
INDEL	GATA3	S237Afs*28	HLA-A02:01	GLFPPAACWA	4
INDEL	PNISR	E498Sfs*85	HLA-A02:01	ALHTVLAQVV	4
INDEL	ZDHHC8	T459Rfs*177	HLA-B07:02	TPALPTQQL	4
INDEL	FGD3	Q123Rfs*51	HLA-C07:02	RMPAWPSTL	4
INDEL	DACT1	P520Rfs*60	HLA-A02:01	SLSRGSSPV	4
INDEL	HDLBP	T180Lfs*48	HLA-A02:01	KLQDLELKL	4
SNV	SMARCA2	R384W	HLA-A02:01	WLLNFQRQL	4
SNV	EIF2B1	L305M	HLA-B18:01	DELIKLYM	4
INDEL	ACVR2A	D96Tfs*54	HLA-C12:03	CVMKSFLIF	4
INDEL	DGKD	G855Vfs*48	HLA-A02:01	YAGGTNFWGV	4
INDEL	TTC39C	E308Kfs*20	HLA-A02:01	LLIQILPSL	4
INDEL	MICAL3	R1499Gfs*106	HLA-A02:01	LMMWRTPMT	4
INDEL	PPP1R12C	I373Sfs*51	HLA-C03:04	MASPPRRTPAL	4
INDEL	ZNF44	W256Gfs*34	HLA-A02:01	SVLKPSLFTV	4
SNV	KAZALD1	P3L	HLA-B07:02	RPAAALAL	4
INDEL	ZNF687	H733Mfs*30	HLA-B07:02	RPISGRPVCT	4
SNV	HYKK	S366F	HLA-C04:01	FYESGISM	4
INDEL	PANK2	F419Lfs*31	HLA-A02:01	SLGGGTFLV	4
INDEL	ZNF776	P431Sfs*138	HLA-C07:02	VFIKRAVSF	4
INDEL	INPPL1	P976Hfs*155	HLA-C15:02	RTKWPLQCL	4
INDEL	FAM193A	L673Sfs*142	HLA-B07:02	SPKQQPQL	4
SNV	ERBB3	V104M	HLA-C07:02	LRMVRGTQV	4
SNV	TMEM236	P350S	HLA-C16:01	SAFEMSSF	4
INDEL	CLASP2	M744Wfs*33	HLA-A02:01	LMLQESLFQM	4
INDEL	PNISR	E498Sfs*85	HLA-A02:01	VLAQVVVVLL	4
INDEL	PNISR	E498Sfs*85	HLA-A02:01	VLLLGLLLL	4
SNV	PIK3CA	E545A	HLA-B44:03	SEITAQEKDF	4
INDEL	FAM193A	L673Sfs*142	HLA-B07:02	RPQMAPLAPL	4
INDEL	PCCA	L308Wfs*14	HLA-A24:02	FWMRRLEERW	4
SNV	PACS2	G883R	HLA-C06:02	FRHSKATF	4
INDEL	CLASP2	M744Wfs*33	HLA-A02:01	MLQESLFQM	4
INDEL	DENND4B	R1054Dfs*76	HLA-A02:01	LLPATPLPPA	4
SNV	MAPK13	R360W	HLA-B27:05	RRWSGMKL	4
INDEL	KMT2B	G1879Vfs*16	HLA-B35:01	SPLAPCPPL	4
INDEL	RNF43	G659Vfs*41	HLA-C16:01	RFFPITPPV	4
INDEL	INF2	V530Wfs*28	HLA-C03:04	WAQHGSPAI	4
INDEL	LRRC41	S134Pfs*116	HLA-A32:01	SLMWLLSSHF	4
SNV	MR1	G2V	HLA-B51:01	MAFLLPLI	4
INDEL	PAPD4	L199Wfs*6	HLA-A02:01	LLFPQSRLFWL	4
INDEL	FAM193A	L673Sfs*142	HLA-B07:02	YPRPQMAPL	4
INDEL	MRPL15	N170Mfs*106	HLA-A02:01	LLLQPSMIQEV	4
INDEL	CDCA7L	C406Vfs*46	HLA-A02:01	AIAATVGSV	4
INDEL	MBD6	Q734Nfs*18	HLA-B35:01	VPACWVTCL	4
SNV	LIMCH1	G1078W	HLA-C12:03	SAWQPTTL	4
SNV	SORL1	S2206L	HLA-A02:01	FLDDVPMVIA	4
INDEL	UBQLN2	P525Lfs*71	HLA-C03:03	AAPLAPPAL	4
INDEL	PPP1R26	V898Sfs*56	HLA-B07:02	RPGAPAAV	4
INDEL	ULK2	K278Nfs*130	HLA-C07:02	YKFPKILPVL	4
INDEL	STAB1	R1122Efs*108	HLA-B07:02	RPRATAVTW	4
SNV	CDKL2	H493Y	HLA-B35:01	LPQMEHQY	4
INDEL	ACVR2A	D96Tfs*54	HLA-C12:03	VAVRAICVM	4
SNV	TP53	I195T	HLA-C07:01	TRVEGNLRV	4
INDEL	TCF12	V183Sfs*62	HLA-C07:02	YMHHPQIQM	4
INDEL	KMT2D	G1235Vfs*95	HLA-B07:02	VPASNRVAAA	4
INDEL	ZNF432	N204Tfs*45	HLA-C07:01	SRSLSSLIM	4
INDEL	PPP1R26	V898Sfs*56	HLA-B07:02	SARAGRGSLLL	4
SNV	IRF4	G7S	HLA-B41:01	GEFGMSAV	4
INDEL	ATN1	P255Hfs*43	HLA-B15:01	RLPLQWVVGTY	4
INDEL	APC	P1439Lfs*34	HLA-C07:02	SRSKTLHHL	4
INDEL	MAP1S	P198Rfs*93	HLA-A02:01	SMASLCWST	4
INDEL	MICALL2	G429Afs*68	HLA-A02:01	FQTSAVPPA	4
INDEL	ATN1	P255Hfs*43	HLA-B15:01	LQWVVGTY	4
INDEL	KMT2D	P2354Lfs*30	HLA-B35:01	FALAPTLTHM	4
INDEL	KMT2D	G1235Vfs*95	HLA-B07:02	VPASNRVAAAV	4
INDEL	KMT2D	P2354Lfs*30	HLA-B35:01	LPRLWHLLL	4
INDEL	LRRC41	S134Pfs*116	HLA-C07:01	CRYTPGLCL	4
INDEL	KIAA0195	S895Pfs*13	HLA-B07:02	APATQAPCM	4
INDEL	SMAD7	P209Lfs*115	HLA-C06:02	SRSPLWISSM	4
SNV	HIST2H2BE	F71L	HLA-C03:04	FVNDILERI	4
INDEL	MEGF8	G166Vfs*53	HLA-B07:02	RPWDHAAVSLA	4
SNV	GNA15	E370K	HLA-C05:01	YLDKINLL	4
INDEL	RTKN2	I450Lfs*67	HLA-A02:01	LLGPHSLMV	4
INDEL	IFFO1	R364Gfs*47	HLA-B07:02	SPMGMRRRA	4
INDEL	CYC1	S93Afs*161	HLA-C03:03	KVSTSTPTF	4
INDEL	C15orf39	P474Qfs*91	HLA-B07:02	LPRRAPQGV	4
INDEL	ZFP36L2	R160Pfs*314	HLA-A02:01	ALLLFGLVLL	4
INDEL	ZBTB5	S130Vfs*22	HLA-A02:01	RTLPMSPPV	4
INDEL	CCAR2	R417Gfs*89	HLA-A02:01	RMSGPSCLL	4
SNV	SOX17	S403I	HLA-B35:01	VSDAISAVY	4
INDEL	SP140	F779Lfs*17	HLA-A02:01	FLPRFHTII	4
INDEL	C15orf39	P474Qfs*91	HLA-B07:02	RPQLSLTLPQL	4
INDEL	LRRC41	S134Pfs*116	HLA-A32:01	KFMEAFFPM	4
INDEL	CD79A	R131Gfs*61	HLA-B08:01	NMKMKTFM	4
INDEL	PLK2	L335Cfs*68	HLA-A02:01	SLRTDCLLAV	4
SNV	ZNF37A	R235I	HLA-A02:01	KLNLTPIQI	4
INDEL	MEGF8	G166Vfs*53	HLA-B07:02	APRPWDHAAVS	4
INDEL	CAMSAP3	R336Gfs*42	HLA-C07:01	LRTTAAVVL	4
INDEL	ACVR2A	D96Tfs*54	HLA-B35:01	VAVRAICVM	4
INDEL	SLC3A2	K300Rfs*31	HLA-A68:01	TLLPTTGVR	4
INDEL	ZFP36L2	R160Pfs*314	HLA-A02:01	LLFGLVLLLL	4
SNV	NUDT5	F216L	HLA-B18:01	FEVPLLKF	4
SNV	ZNF160	R7W	HLA-B38:01	FRDVAIEF	4
INDEL	SMTN	S239Afs*118	HLA-B07:02	LPRAPPEAPLT	4
INDEL	MICAL3	R1499Gfs*106	HLA-A02:01	MMWRTPMTT	4
SNV	SLC4A7	A1210V	HLA-C08:02	YVDVETSL	4
INDEL	CCAR2	R417Gfs*89	HLA-A02:01	HLMPWSKQQTL	4
INDEL	C1orf112	F252Lfs*51	HLA-A02:01	FMLPGFLKHT	4
INDEL	MRPL15	N170Mfs*106	HLA-A02:01	SMIQEVWTL	4
SNV	FGFR2	S252W	HLA-A24:02	TYHLDVVERW	4
INDEL	ZNF687	H733Mfs*30	HLA-B07:02	RPPMSVLSV	4
INDEL	SORBS2	E1044Nfs*65	HLA-A02:01	LMSWKSVMTA	4
INDEL	SETD1B	H8Tfs*27	HLA-A31:01	TSSPRRSPALR	4
INDEL	INPPL1	R1156Gfs*46	HLA-C03:03	TMAGPSASL	4
INDEL	PSD3	K747Sfs*73	HLA-A02:01	FLMIQMLLCT	4
INDEL	TTF1	K279Rfs*144	HLA-A02:01	CLKDHKWAV	4
INDEL	CPEB2	C544Vfs*31	HLA-C07:02	KFAPFFVPM	4
SNV	SF3B1	K700E	HLA-A02:01	GLVDEQQEV	4
SNV	SULT1C4	E7K	HLA-C04:01	TFDGTKRL	4
INDEL	ACVR2A	D96Tfs*54	HLA-C12:03	RAICVMKSF	4
INDEL	RALGAPB	F971Sfs*53	HLA-A02:01	FLYLNLAQFL	4
INDEL	IFFO1	R364Gfs*47	HLA-B07:02	RVRGPASPMGM	4
SNV	DESI1	P4S	HLA-B35:01	YPVKLYVY	4
INDEL	UROS	F196Lfs*44	HLA-A02:01	FLVPLASHT	4
INDEL	PRKDC	N3605Tfs*48	HLA-A02:01	NLINILGKEV	4
INDEL	XYLT2	G529Afs*78	HLA-C12:02	LMAPVGSVM	4
INDEL	NCOR2	I976Sfs*87	HLA-C07:01	RRATPLSSL	4
INDEL	INPPL1	P976Hfs*155	HLA-A68:01	EGVAAPHPR	4
INDEL	TTF1	K274Sfs*149	HLA-A03:01	RNLRHWPCLK	4
INDEL	TRIP12	S1195Lfs*24	HLA-C07:01	KRFLHVFFL	4
INDEL	ACVR2A	D96Tfs*54	HLA-C12:03	YIFVAVRAI	4
INDEL	RNF43	G659Vfs*41	HLA-C16:01	RGVPPSPPL	4
INDEL	ZDHHC8	T459Rfs*177	HLA-B07:02	RPTVAFLPPM	4
INDEL	ITSN1	L158Wfs*37	HLA-A02:01	ILQPHCQRV	4
INDEL	CYC1	S93Afs*161	HLA-C03:03	VSTSTPTFL	4
SNV	PIK3CA	H1047L	HLA-C14:02	FMKQMNDAL	4
INDEL	PNISR	E498Sfs*85	HLA-A02:01	VLAQVVVVL	4
SNV	TP53	V157F	HLA-C12:03	STPPPGTRF	4
INDEL	EML4	E130Rfs*43	HLA-A02:01	HLLPSPLHNL	4
INDEL	CELSR1	G614Afs*54	HLA-C02:02	STFLGAAAL	4
INDEL	MSL2	K455Nfs*37	HLA-A02:01	FLHAEANAAL	4
INDEL	PLEKHA6	V328Yfs*172	HLA-B38:01	CHLAVRTSM	4
INDEL	KIAA0195	S895Pfs*13	HLA-B35:01	APATQAPCM	4
INDEL	ATN1	P255Hfs*43	HLA-B15:01	KQHPHPLLPF	4
INDEL	LARP4B	T163Hfs*47	HLA-B14:02	YHRWIVTSM	4
INDEL	ARAF	Q183Rfs*109	HLA-A02:01	LMLPVVEEV	4
INDEL	HPS1	M325Wfs*6	HLA-A24:02	IWLEGGTPPW	4
INDEL	C15orf39	P474Qfs*91	HLA-B07:02	CPPVPGSASL	4
INDEL	ZDHHC8	T459Rfs*177	HLA-B07:02	GPPRPTVAF	4
SNV	CYB5R1	R302Q	HLA-B15:01	SQKMQFTY	4
INDEL	MICALL2	G429Afs*68	HLA-A02:01	FLAEVPPRHLF	4
INDEL	FAM193A	L673Sfs*142	HLA-C07:02	LRSHLPPHL	4
INDEL	EXOSC10	I858Lfs*?	HLA-A02:01	FQLESQTEA	4
INDEL	PPP1R26	V898Sfs*56	HLA-B07:02	SARAGRGSLL	4
SNV	PCBP1	L100Q	HLA-C07:01	SRPPVTQRL	4
SNV	USP27X	Q436H	HLA-B44:03	KEMNTHAY	4
INDEL	PPIG	F12Lfs*115	HLA-B08:01	FLKTRVSLL	4
INDEL	TICAM1	P642Hfs*50	HLA-B07:02	QPSLRPHPHPL	4
INDEL	HDGFRP2	K226Rfs*45	HLA-B07:02	RPIRTGPSL	4
Fusion	TMPRSS2--ERG		HLA-C03:04	MALNSEAL	4
INDEL	INPPL1	R1156Gfs*46	HLA-C03:03	MAGPSASL	4
INDEL	ACVR2A	D96Tfs*54	HLA-B35:01	CVMKSFLIF	4
SNV	BACH1	R538Q	HLA-B13:02	SQNDFQSLL	4
SNV	RIPK4	D4H	HLA-B51:01	TPWALALL	4
INDEL	STAB1	R1122Efs*108	HLA-B07:02	LPLPTPSL	4
INDEL	GLTSCR1	A979Pfs*67	HLA-A02:01	HLGPPLPPA	4
INDEL	ARFGAP2	R93Afs*43	HLA-B35:01	MPTPNIIAEL	4
INDEL	TTF1	K279Rfs*144	HLA-A02:01	KLQEYQHLL	4
INDEL	PRRC2C	R1629Efs*31	HLA-A02:01	SLISTIMQV	4
INDEL	FLNB	G531Dfs*42	HLA-B08:01	PLKFKLAL	4
INDEL	IFFO1	R364Gfs*47	HLA-B07:02	RVRGPASPM	4
INDEL	NOS3	G440Afs*64	HLA-B08:01	CPPSRAASL	4
INDEL	NGRN	V27Wfs*31	HLA-C07:01	TRGWRAQAL	4
INDEL	STAB1	R1122Efs*108	HLA-B07:02	APWRPRATAV	4
INDEL	TP53	R209Kfs*6	HLA-C05:01	YLDDKHFST	4
INDEL	JAK1	K142Rfs*26	HLA-A24:02	SLMPAHWSI	4
INDEL	GPR160	I239Yfs*22	HLA-C02:02	FSVPGYHLYY	4
INDEL	PNISR	E498Sfs*85	HLA-A02:01	SLALHTVLA	4
INDEL	HDGFRP2	K226Rfs*45	HLA-B07:02	WPWRGRRPP	4
SNV	ZFP36	A2V	HLA-C12:03	YTMDLTAI	4
INDEL	MCPH1	T468Pfs*32	HLA-B35:01	SPVLGKLEM	4
SNV	PHKA2	S1230L	HLA-A02:01	YLQELLPNL	4
INDEL	KIF9	D40Tfs*64	HLA-A02:01	TMPPRTWFM	4
INDEL	TTF1	K279Rfs*144	HLA-A02:01	TLKDHRWAV	4
INDEL	UBBP4	D191Ifs*35	HLA-C03:03	MAALFLTTA	4
SNV	PDZD11	R4W	HLA-C04:01	YDDYPVVF	4
INDEL	TP53	E294Sfs*51	HLA-B07:02	SPFRSVGVSA	4
INDEL	ZFP36L2	R160Pfs*314	HLA-A02:01	RLLPLWAA	4
INDEL	DGKD	G855Vfs*48	HLA-A02:01	ILSQLHHSM	4
INDEL	XYLT2	G529Afs*78	HLA-A30:01	RLMAPVGSV	4
INDEL	TTF1	K279Rfs*144	HLA-A02:01	MIFQCPVRTL	4
INDEL	LRRC41	S134Pfs*116	HLA-A02:01	LMCLLTGVFV	4
INDEL	TBC1D23	K649Nfs*18	HLA-A02:01	SLPSSMEIAV	4
INDEL	PSD3	K747Sfs*73	HLA-A02:01	VLLTHFWTFL	4
INDEL	SORBS2	E1044Nfs*65	HLA-A02:01	SLMSWKSVMTA	4
INDEL	ZFP36	L246Wfs*126	HLA-A02:01	LLSASGGPWV	4
INDEL	MZT2B	G147Afs*?	HLA-C07:01	TRLPKGAGL	4
INDEL	DAZAP1	P257Rfs*78	HLA-C03:04	SVLATGLHL	4
INDEL	SMTN	S239Afs*118	HLA-B07:02	PAHPRPPALSL	4
INDEL	TTF1	K279Rfs*144	HLA-A02:01	LLWACMVKL	4
INDEL	DAZAP1	P257Rfs*78	HLA-C03:04	HSSVLATGL	4
INDEL	MEGF8	G166Vfs*53	HLA-B07:02	RPWDHAAV	4
INDEL	TSPYL2	I84Sfs*63	HLA-C07:01	RRAWKHSPLL	4
INDEL	MAP1S	P198Rfs*93	HLA-A02:01	SMASLCWSTV	4
INDEL	APC	T1556Nfs*3	HLA-B44:03	QEKEAEKNY	4
INDEL	ZFP36L2	R160Pfs*314	HLA-A02:01	LLLFGLVLL	4
INDEL	YLPM1	P254Lfs*35	HLA-C06:02	WRVGPKTRVL	4
INDEL	ZBTB1	K524Sfs*25	HLA-A02:01	ILPALFDVL	4
INDEL	BCLAF1	Y88Pfs*94	HLA-A02:01	VLHPHIANL	4
INDEL	GATA3	S237Afs*28	HLA-A02:01	GLFPPAACWAA	4
SNV	CLCN5	R554W	HLA-B35:01	DALGWEGIY	4
INDEL	SMTN	S239Afs*118	HLA-B07:02	HPRPPALSL	4
INDEL	TTF1	K279Rfs*144	HLA-A02:01	GLLWACMVKL	4
INDEL	JAK1	K860Nfs*16	HLA-B13:02	QQLKWTPHI	4
INDEL	IDE	L569Cfs*45	HLA-C07:02	RRLVSTLNF	4
SNV	PIK3CA	R93W	HLA-A02:01	WLFQPFLKV	4
INDEL	ZDHHC8	T459Rfs*177	HLA-B07:02	GPASVAPATL	4
INDEL	FAM193A	L673Sfs*142	HLA-B07:02	RPPPTRRRA	4
INDEL	ZFP36L2	R160Pfs*314	HLA-A02:01	SLAALQLPAA	4
SNV	ZNF514	D5Y	HLA-B44:02	VEFSQWEW	4
INDEL	SPECC1	N303Tfs*63	HLA-B18:01	DEYKKTYMEM	4
INDEL	SMTN	S239Afs*118	HLA-B07:02	RPLLPRAPP	4
INDEL	CYC1	S93Afs*161	HLA-C03:03	ISQNHTPTV	4
INDEL	LRRC41	S134Pfs*116	HLA-C07:01	WRPWPAPCTL	4
INDEL	INPPL1	R1156Gfs*46	HLA-C12:03	TMAGPSASL	4
SNV	MAT2B	R312Q	HLA-C07:01	QRTPFQIGI	4
SNV	FSCN1	N4K	HLA-B44:03	AEAVQIQF	4
INDEL	SMTN	S239Afs*118	HLA-C07:02	ARWSTSFCL	4
INDEL	BCORL1	P1681Qfs*20	HLA-B35:01	WSWCGTSQTY	4
INDEL	ATN1	P255Hfs*43	HLA-C07:02	SRLPLQWVV	4
SNV	PIK3CA	E542K	HLA-C15:05	STRDPLSKI	4
INDEL	COL5A1	P966Lfs*108	HLA-A02:01	KMALQDYVV	4
SNV	HRAS	G13V	HLA-A03:01	VVGAGVVGK	4
INDEL	DIMT1	N254Tfs*12	HLA-A02:01	QLLEKTTEFTV	4
INDEL	BCLAF1	Y88Pfs*94	HLA-A02:01	TLGVLDEVVHV	4
INDEL	GPRIN1	R58Gfs*78	HLA-A02:01	SLDTEAPVGL	4
INDEL	TCF12	V183Sfs*62	HLA-C07:02	MHHPQIQMI	4
INDEL	ZNF106	S482Pfs*33	HLA-C03:04	TQIPRTSPL	4
INDEL	MIA3	N168Tfs*15	HLA-A02:01	YLRKGNLNL	4
INDEL	LRRC41	S134Pfs*116	HLA-A24:02	WWLSPTAGFW	4
SNV	ATMIN	S173L	HLA-A02:01	NLYGTEWDL	4
INDEL	ABCC4	L883Wfs*7	HLA-C07:01	RRYFWKRQEM	4
INDEL	LRRC41	S134Pfs*116	HLA-A24:02	SWWLSPTAGFW	4
INDEL	TTF1	K274Sfs*149	HLA-A03:01	NLRHWPCLK	4
INDEL	CCAR2	R417Gfs*89	HLA-C06:02	CRMSGPSCLL	4
INDEL	SMTN	S239Afs*118	HLA-B07:02	HPRPPALSLR	4
INDEL	KIAA0195	S895Pfs*13	HLA-B07:02	APATQAPCMM	4
INDEL	PANK2	F419Lfs*31	HLA-A02:01	LVSAVFLLAV	4
INDEL	A4GALT	T68Pfs*46	HLA-C07:02	ARWSRPPEL	4
INDEL	PPP1R26	V898Sfs*56	HLA-B07:02	RPGAPAAVS	4
INDEL	FAM193A	L673Sfs*142	HLA-B07:02	APAPRPPPT	4
INDEL	RNF43	G659Vfs*41	HLA-C16:01	ITPPVWHIL	4
INDEL	COL5A1	P966Lfs*108	HLA-A02:01	ATLGPLDPPV	4
INDEL	TP53	V73Wfs*50	HLA-A02:01	RMPEAAPPWPL	4
INDEL	ATN1	P255Hfs*43	HLA-B15:01	YQALGLVVL	4
SNV	MDN1	S3113L	HLA-A02:01	QLQDISLML	4
INDEL	LRRC41	S134Pfs*116	HLA-A32:01	KFMEAFFPMF	4
INDEL	PPIG	F12Lfs*115	HLA-C07:01	SRILWFKVV	4
INDEL	LARP4B	T163Hfs*47	HLA-A30:01	VLKKHWNSA	4
INDEL	LINS	K358Nfs*23	HLA-A02:01	SVYENIPFLEV	4
INDEL	MUC4	L1937Pfs*1069	HLA-B15:01	FLSPTLPQY	4
INDEL	ARFGAP2	R93Afs*43	HLA-B35:01	NATAFFANM	4
INDEL	MICALL2	G429Afs*68	HLA-A02:01	FLAEVPPRHL	4
INDEL	TICAM1	P642Hfs*50	HLA-B07:02	RPHPHPLRA	4
INDEL	COL5A1	P966Lfs*108	HLA-A02:01	ALQDYVVSL	4
INDEL	PCGF3	L65Cfs*26	HLA-A02:01	ILFTNWYQA	4
INDEL	HDAC4	M902Wfs*55	HLA-B07:02	MPWRATPPL	4
SNV	MET	M1250T	HLA-B51:01	LPVKWTAL	4
INDEL	C15orf39	P474Qfs*91	HLA-B07:02	HPRPQLSL	4
INDEL	LARP4B	T163Hfs*47	HLA-A30:01	RTLLVTCIL	4
INDEL	MICALL2	G429Afs*68	HLA-A02:01	RLAGPPQPL	4
INDEL	RAVER1	K358Sfs*177	HLA-B08:01	LASSRATSV	4
INDEL	BCL9	Q1162Rfs*115	HLA-A02:01	SLSWGTACL	4
INDEL	PPIG	F12Lfs*115	HLA-B08:01	FLKTRVSL	4
INDEL	XYLT2	G529Afs*78	HLA-A30:01	RTPTTRLMA	4
SNV	TOX	S354L	HLA-A02:01	QLINLKPSV	4
INDEL	FAM193A	L673Sfs*142	HLA-B07:02	APLQVSAVT	4
INDEL	BCL9	Q1162Rfs*115	HLA-A02:01	SLEGKFQAV	4
INDEL	UBR5	E2121Kfs*28	HLA-C03:03	VQNQGHLLM	4
INDEL	FAS	C135Vfs*52	HLA-A24:02	TWGGFVFFF	4
INDEL	BCL9	Q1162Rfs*115	HLA-A02:01	SLIYPALFHL	4
INDEL	COL5A1	P966Lfs*108	HLA-A02:01	KMALQDYVVSL	4
SNV	NEK4	N840I	HLA-C04:01	FFEENMIF	4
INDEL	ZFP36L2	R160Pfs*314	HLA-A02:01	LLFGLVLLL	4
INDEL	LRRC41	S134Pfs*116	HLA-A32:01	SSFTMGLSV	4
INDEL	SLC3A2	K300Rfs*31	HLA-A68:01	WTLLPTTGVR	4
INDEL	BCL9	Q1162Rfs*115	HLA-A02:01	FQAVNSPRV	4
INDEL	CPEB2	C544Vfs*31	HLA-C07:02	SFVGQISTL	4
SNV	SOX17	S403I	HLA-C03:04	VVSDAISAV	4
INDEL	GLTSCR1	A979Pfs*67	HLA-A02:01	SLLCFQPRT	4
INDEL	CYC1	S93Afs*161	HLA-C03:03	LTSATSCEL	4
INDEL	ZDHHC8	T459Rfs*177	HLA-B07:02	APRPTHSSA	4
INDEL	SPRED1	D79Tfs*42	HLA-C07:02	LRFKVLLML	4
INDEL	PPIG	F12Lfs*115	HLA-C07:01	IRVVSFTEL	4
INDEL	PPIG	F12Lfs*115	HLA-B08:01	RPRCFLTL	4
INDEL	BCLAF1	Y88Pfs*94	HLA-A02:01	VLDEVVHV	4
SNV	EMILIN2	R476W	HLA-A02:01	YIEETLWGA	4
INDEL	SMTN	S239Afs*118	HLA-B07:02	LPADLPHSSGL	4
INDEL	ZFP37	N161Ifs*24	HLA-A02:01	FLQRKGFLNL	4
SNV	DESI2	T192P	HLA-B08:01	RPGRHPKL	4
INDEL	KANSL1	G260Vfs*19	HLA-C07:01	WRVKSLPCL	4
INDEL	TOP2B	S1441Vfs*41	HLA-A02:01	RILEISSHFL	4
SNV	MDN1	S3113L	HLA-A02:01	SLMLWTNMA	4
INDEL	EML4	E130Rfs*43	HLA-A02:01	LLPSPLHNL	4
INDEL	ZFP36L2	R160Pfs*314	HLA-A02:01	LQLPAAAPPV	4
INDEL	TSPYL2	I84Sfs*63	HLA-C07:01	RRAWKHSPL	4
INDEL	ETV3	L191Hfs*40	HLA-C07:02	FQSWRMAQL	3
INDEL	ARID1A	F2141Sfs*59	HLA-C12:03	IALWCASSV	3
INDEL	SP140	F779Lfs*17	HLA-C12:03	SSFLPRFHTI	3
SNV	ALDOA	A363T	HLA-A32:01	SLFVSNHTY	3
INDEL	C9orf41	F233Lfs*59	HLA-A02:01	SLMLTPTVFL	3
INDEL	YIF1A	R131Gfs*50	HLA-B07:02	SISPRWPSL	3
SNV	PCDHB7	Q788H	HLA-B35:01	RPFHNNLGF	3
SNV	ATP10B	T1460A	HLA-C07:02	RRSQSSLAI	3
INDEL	SUPT16H	K393Sfs*29	HLA-C07:02	MRMAQLLFSL	3
INDEL	GOLGA2	Y989Tfs*9	HLA-B35:01	IPFFTGLTRM	3
SNV	SAV1	K381N	HLA-C03:04	YAQQHGNNF	3
INDEL	LARP4B	T163Hfs*47	HLA-B27:05	GRTLLVTCI	3
INDEL	UBBP4	D191Ifs*35	HLA-C07:01	ARSWKMAAL	3
INDEL	C10orf54	L286Cfs*51	HLA-B35:03	HPWTLSLTL	3
INDEL	PPP1R10	G695Vfs*222	HLA-A02:01	ALAEEWVPVV	3
INDEL	ZDHHC8	T459Rfs*177	HLA-C12:03	RSARTGRSV	3
INDEL	DAZAP1	P257Rfs*78	HLA-C12:03	ATVPRHSSV	3
INDEL	NOD2	P528Qfs*235	HLA-A02:01	LLASWCVPKV	3
INDEL	FIGN	L285Yfs*16	HLA-A02:01	FLATPTRAMV	3
INDEL	VPS33A	G459Afs*86	HLA-C07:02	YASGWMMLM	3
INDEL	MAP3K6	F849Sfs*143	HLA-A02:01	MLHGPQMPL	3
INDEL	ARID1A	F2141Sfs*59	HLA-B57:01	ILATPPSAAW	3
SNV	PLAC1	S211T	HLA-C05:01	HTDDMIGTM	3
SNV	ISM1	F458L	HLA-B15:01	KQLQEAREY	3
INDEL	PAFAH1B1	S304Vfs*29	HLA-A02:01	RLLRCGMSVL	3
SNV	CEBPZOS	E20K	HLA-C12:03	LVAKLVGVF	3
INDEL	MAML2	Q605Afs*122	HLA-C03:04	AAAAAATTI	3
SNV	SULT1A1	I4T	HLA-B35:01	DTSRPPLEY	3
INDEL	COL7A1	P1441Lfs*269	HLA-A02:01	ALLAEQDPQV	3
INDEL	INPPL1	P976Hfs*155	HLA-C03:03	GAVVGLRPV	3
SNV	KRAS	G12A	HLA-C16:01	AAGVGKSAL	3
INDEL	NCOR2	Q500Hfs*110	HLA-B35:01	AASPAQWLM	3
INDEL	XYLT2	G529Afs*78	HLA-B15:01	RLMAPVGSVM	3
SNV	ZNF879	R364Q	HLA-C07:01	SRLSRHHQI	3
INDEL	SASS6	L57Yfs*14	HLA-A02:01	YLRKIFKV	3
SNV	IARS	D1261Y	HLA-C03:04	SVLPTTAYF	3
SNV	SASH1	E1245Q	HLA-B15:01	KLPPGPQAM	3
INDEL	CEP350	N2889Ifs*10	HLA-C07:02	IRQKKPLYL	3
SNV	SLC45A1	A4T	HLA-C15:05	SSTPPGDAL	3
INDEL	KMT2C	F4496Lfs*21	HLA-B08:01	CMFLRTKL	3
INDEL	KMT2D	P2354Lfs*30	HLA-C03:04	FALAPTLTHML	3
INDEL	CASD1	F703delinsSNIFLSWSQHL	HLA-A02:01	HLGKISLEL	3
INDEL	PLEKHA6	V328Yfs*172	HLA-A30:01	RLKTFGVPL	3
INDEL	PLEKHA6	V328Yfs*172	HLA-A32:01	KTFGVPLGSI	3
SNV	PIK3CA	E542K	HLA-B15:16	STRDPLSKI	3
INDEL	ULK1	H274Ifs*109	HLA-A02:01	TLVAARTLPV	3
SNV	TAP2	W9R	HLA-A02:01	SLLLVDAAL	3
INDEL	THBS3	P305Lfs*181	HLA-B35:01	MPGPANRSAM	3
INDEL	TCF20	L1943Cfs*118	HLA-B07:02	RPRKAASAQ	3
SNV	MPHOSPH9	L1177F	HLA-C12:03	HVFRTSANL	3
INDEL	PLEKHA6	V328Yfs*172	HLA-B57:01	KTFGVPLGSIL	3
INDEL	LARP4B	T163Hfs*47	HLA-C03:03	NSAYLGRTL	3
SNV	ARMCX1	L447M	HLA-A02:01	KVMKVLTKL	3
SNV	STEAP3	A480T	HLA-A02:01	TLAEKTSHV	3
INDEL	ZFHX3	E763Sfs*61	HLA-B07:02	KPNPPGGARC	3
INDEL	RRS1	P47Rfs*42	HLA-B07:02	APDPRRRPS	3
INDEL	ARHGEF15	T13Rfs*169	HLA-A02:01	HLPAPPHLV	3
SNV	ATP10B	R1453H	HLA-C07:01	HRSQSSLTI	3
SNV	FGD5	A1459V	HLA-A68:02	EAMEDVSVL	3
SNV	THY1	D157N	HLA-C03:03	LQATNFMSL	3
SNV	CSGALNACT1	R5H	HLA-A02:01	GLLAWISRV	3
INDEL	MXRA8	R301Gfs*107	HLA-B35:01	WPRCCSSSCY	3
SNV	LRRC7	Q1532E	HLA-C02:02	LVIERELTV	3
INDEL	FUBP1	S11Lfs*43	HLA-C03:04	YSTVPPPLL	3
INDEL	SP140L	F492Lfs*17	HLA-A02:01	FLPRFHTII	3
INDEL	SORL1	M1581Cfs*34	HLA-C07:02	MRPKKCPLL	3
INDEL	FUBP1	S11Lfs*43	HLA-C03:04	VAVVAAVVV	3
INDEL	P2RY13	V235Yfs*81	HLA-C15:02	LTVKPTIRL	3
INDEL	C9orf41	F233Lfs*59	HLA-A02:01	FILGSISLA	3
INDEL	CTNNA1	K493Nfs*31	HLA-A02:01	MLSMTLLPL	3
INDEL	FAM214B	A42Rfs*25	HLA-C07:02	TRYPSFPLRL	3
INDEL	NOL4L	Y133Tfs*20	HLA-A31:01	LGATIPSRPR	3
INDEL	ULK2	K278Nfs*130	HLA-A02:01	FQCPCILVL	3
SNV	RNF26	N430T	HLA-A02:01	ILQTLTVYL	3
INDEL	KRT5	S492Yfs*63	HLA-A02:01	AMAVASVEV	3
SNV	IL11RA	R416H	HLA-B14:01	DRHPGAPNL	3
SNV	PIGQ	A759T	HLA-C05:01	RMFPGEVTL	3
INDEL	TEP1	R392Afs*22	HLA-A02:01	ALQGWSLHFL	3
INDEL	UHRF1BP1	I1333Sfs*20	HLA-A02:01	TLKDDIPPSI	3
INDEL	CD93	A315Pfs*273	HLA-B07:02	GPRASWDPM	3
SNV	MSN	E573K	HLA-C07:01	QRIDKFESM	3
INDEL	KMT2D	P2354Lfs*30	HLA-C12:03	ALAPTLTHM	3
SNV	CNTN4	S1024F	HLA-B15:16	ISLTARFSL	3
INDEL	NCOR2	I976Sfs*87	HLA-B08:01	RPRSCLGTPL	3
SNV	DNMT1	E432K	HLA-A02:01	GLIEKNIKL	3
INDEL	VPS13C	N1066Ifs*25	HLA-A02:01	RLYPPEIVTL	3
INDEL	LY96	S8Pfs*45	HLA-A32:01	MQVFHTPTV	3
INDEL	GDAP2	F440Lfs*9	HLA-A02:01	STWFLPPFL	3
INDEL	IBTK	K1213Sfs*50	HLA-A02:01	FLLEEKSLL	3
SNV	TRAPPC13	E9Q	HLA-B08:01	LLALKVMRL	3
SNV	E2F6	D114N	HLA-A02:01	NVLDGINLV	3
INDEL	OPLAH	G890Afs*8	HLA-A02:01	FLSFKLVQGA	3
INDEL	LRFN4	G524Vfs*100	HLA-A02:01	SLWPCWFGA	3
SNV	RAC1	P29S	HLA-B15:01	TTNAFSGEY	3
INDEL	HNRNPL	P337Hfs*58	HLA-B44:02	GEGWVHQW	3
INDEL	FCGBP	G150Afs*25	HLA-A02:01	SLPWWPVPQV	3
INDEL	PPL	T455Qfs*37	HLA-A02:01	WLWLTAWAA	3
SNV	ACTN1	T9I	HLA-A24:02	DYMQPEEDW	3
INDEL	FXR2	P540Qfs*32	HLA-C03:04	AAAPAAAALM	3
SNV	ZNF574	E7Q	HLA-A02:01	VLYIEHRYV	3
INDEL	KMT2D	P647Hfs*283	HLA-C15:02	RSHPCCHYL	3
SNV	IL1RL2	C7Y	HLA-C12:03	LSIALPLSV	3
INDEL	JAK1	K860Nfs*16	HLA-C03:04	IVSEKNQQL	3
INDEL	LRRC41	S134Pfs*116	HLA-B08:01	FPMFYVGPL	3
SNV	MICU1	R3C	HLA-C12:03	NSLSALAEL	3
INDEL	KMT2D	P2354Lfs*30	HLA-C12:03	FALAPTLTH	3
SNV	LITAF	R160H	HLA-A02:01	ALLGTYKHL	3
INDEL	DGKD	G855Vfs*48	HLA-A24:02	HSMTRFWRW	3
INDEL	RNF43	G659Vfs*41	HLA-B15:03	MQLCTQLARF	3
SNV	SPECC1	R2Q	HLA-B42:01	AAKPWNPAI	3
SNV	CSTF2	R438H	HLA-C07:01	ARAMEAHAM	3
SNV	CHL1	E2K	HLA-A02:01	LLLGRGLIV	3
SNV	GGCX	P751L	HLA-C03:04	NLDPVHSEF	3
INDEL	BCL9	P909Lfs*57	HLA-A02:01	SLHHFLPRHL	3
SNV	SAA2	R114Q	HLA-B35:01	QPAGLPEKY	3
SNV	GLA	D427Y	HLA-B13:01	MQMSLKYLL	3
INDEL	PLEKHA6	V328Yfs*172	HLA-A30:01	KTFGVPLGSI	3
INDEL	ARID1A	F2141Sfs*59	HLA-A32:01	RTRCAGRWLW	3
SNV	SLC45A1	A4T	HLA-C12:03	SSTPPGDAL	3
SNV	TP53	H214R	HLA-C07:02	FRRSVVVPY	3
INDEL	SELL	L347Sfs*25	HLA-A02:01	WLLHSLGWHL	3
INDEL	SLC3A2	K300Rfs*31	HLA-C16:01	ASVSFWTLL	3
INDEL	NOD2	P528Qfs*235	HLA-A02:01	FLLHATPQTQL	3
SNV	LRP2BP	R344S	HLA-C15:02	HSLLISQRI	3
SNV	DHRS2	T278A	HLA-C12:03	AVAGYSARL	3
SNV	CIB1	I189S	HLA-C12:02	FASSFKSVL	3
SNV	CLINT1	R8H	HLA-C08:01	LVDKATNVV	3
SNV	GATA3	R9C	HLA-C16:01	VSHHHPAVL	3
SNV	NIPA2	A359S	HLA-C07:01	RRNGNLTSF	3
INDEL	SRCAP	K2179Rfs*128	HLA-C07:01	MRTMGFLLV	3
INDEL	ZFHX3	E763Sfs*61	HLA-A68:01	ISVAPAGPPR	3
INDEL	KMT2D	P647Hfs*283	HLA-C15:02	RSCPCSLPL	3
SNV	ERBB3	R475W	HLA-A02:01	VLWGPTEERL	3
SNV	S1PR3	A2T	HLA-A02:01	ALPPRLQPV	3
SNV	CDPF1	T123M	HLA-B07:02	TPSQPGSRM	3
SNV	PODNL1	G5W	HLA-A02:01	AMWPSLLLL	3
SNV	CCDC112	R444I	HLA-C07:01	WRQGIQIRV	3
SNV	KCNE3	E8Q	HLA-C04:01	WYESLHAVL	3
INDEL	KMT2D	P647Hfs*283	HLA-C12:03	RSHAYALCL	3
SNV	TNFSF15	A248V	HLA-A02:01	KTFFGVFLL	3
INDEL	THBS3	P305Lfs*181	HLA-B35:01	TPSAPTLWAL	3
INDEL	CD93	E121Rfs*79	HLA-B07:02	SPSGLRAPVG	3
INDEL	MBD6	P270Lfs*107	HLA-A02:01	ALYRAEGPV	3
SNV	SPOCK2	G420R	HLA-B35:01	EADDRGYIW	3
SNV	QDPR	E9K	HLA-B27:05	RRVLVYGGR	3
INDEL	SOX7	L257Wfs*14	HLA-B35:01	HPWAPWPL	3
SNV	CAV1	N173D	HLA-C07:01	VRIDLQKEI	3
INDEL	PIK3R1	I82Sfs*32	HLA-A02:01	FLLHQVLRKL	3
SNV	TP53	V157F	HLA-A24:02	STPPPGTRF	3
SNV	TMEM184A	D412Y	HLA-A02:01	RMLIPSEYL	3
INDEL	MAML2	Q605Afs*122	HLA-C03:04	FSSTTATAA	3
INDEL	ZMYM4	I347Sfs*51	HLA-C05:01	YSAPHCASL	3
INDEL	PBRM1	L1349Wfs*35	HLA-A02:01	SLPQSLPKA	3
INDEL	ARHGEF10	V133Cfs*67	HLA-A02:01	RMWVSMCPA	3
SNV	CIART	D379N	HLA-C12:03	AANAHLLNL	3
SNV	CASP8	R68Q	HLA-A02:01	FLKELLFQI	3
INDEL	PLEKHA6	V328Yfs*172	HLA-C03:03	SAMGVALPT	3
INDEL	CD93	A315Pfs*273	HLA-C03:04	TSWPGRTGL	3
INDEL	MYBL1	N420Tfs*13	HLA-C03:03	MVATVKLFL	3
INDEL	NLK	F192Lfs*30	HLA-C03:03	YSLPLTYSNL	3
INDEL	COL5A3	P1048Lfs*96	HLA-A02:01	GLWDPLELL	3
INDEL	KMT2D	P647Hfs*283	HLA-B35:01	SPHLRYRAY	3
INDEL	PPP1R10	G695Vfs*222	HLA-A02:01	MMSLVTEAM	3
INDEL	COL5A1	E361Rfs*197	HLA-A02:01	RLAQKAPRV	3
INDEL	SLC3A2	K300Rfs*31	HLA-C12:03	RGSPLRLTL	3
SNV	RRAGB	R71H	HLA-C07:01	TRHLGATIL	3
INDEL	DNAJB14	F206Lfs*48	HLA-A02:01	FLGVDFLQVV	3
SNV	PFKM	A8P	HLA-C15:02	KTLGIGKAI	3
SNV	BTBD2	E520D	HLA-A68:02	QIPDVIFYT	3
INDEL	FUBP1	S11Lfs*43	HLA-C03:04	VAAVVVEEL	3
SNV	GTPBP4	P77S	HLA-C05:01	KLDDIHSFY	3
SNV	ZFP36L2	S2W	HLA-A02:01	TLLSAFYDV	3
INDEL	ZNF106	S482Pfs*33	HLA-B35:01	YPNCVVHVLM	3
SNV	ZNF33A	Q9P	HLA-C15:02	SVSFKDVTV	3
INDEL	KMT2D	G1235Vfs*95	HLA-B35:01	APYGSVLTH	3
INDEL	VANGL1	F172Sfs*99	HLA-A32:01	SSFSLWFPI	3
INDEL	ZNF398	T399Pfs*68	HLA-C03:04	TIFGSITAL	3
INDEL	SLC4A2	H318Tfs*10	HLA-B07:02	RPRAPTSPM	3
INDEL	C9orf41	F233Lfs*59	HLA-A02:01	FLCSFLPTL	3
INDEL	ZFP36	L246Wfs*126	HLA-C03:04	AAAAWGALTL	3
INDEL	ZNF48	R249Dfs*43	HLA-C05:01	RTSHISALI	3
INDEL	KIAA0319L	K133Nfs*22	HLA-A02:01	FLKNSKLQMI	3
INDEL	PLEKHA6	V328Yfs*172	HLA-A68:02	FTPLSAHPV	3
INDEL	GATA3	D335Gfs*17	HLA-A02:01	CLQCLWALL	3
INDEL	METTL6	F222Lfs*19	HLA-A02:01	LLMTSWLSSL	3
INDEL	AP1M1	V55Sfs*182	HLA-C07:02	TRACRWSFL	3
SNV	HSPE1	A2T	HLA-C12:03	QAFRKFLPL	3
SNV	TOR1AIP2	C468F	HLA-C05:01	SIEEQGFLF	3
INDEL	SETD5	S1286Lfs*84	HLA-A02:01	FQGGAALLV	3
INDEL	SPATA2L	R215Efs*102	HLA-B07:02	RPRRSWPTG	3
INDEL	KMT2D	P2354Lfs*30	HLA-C03:04	ALAPTLTHM	3
INDEL	ENTPD2	G204Vfs*171	HLA-A02:01	SLLRQPVQL	3
SNV	BTBD1	Q474R	HLA-A02:01	RIPEIIFYT	3
SNV	INTU	K935T	HLA-C16:01	FTLFFGLTL	3
INDEL	GNPDA2	F94Lfs*6	HLA-C07:02	YMWNNFLSI	3
INDEL	IBTK	K1213Sfs*50	HLA-A02:01	AIMSKKFLL	3
INDEL	CD93	A315Pfs*273	HLA-C03:04	MSVLWVARL	3
SNV	ABHD17B	V281M	HLA-C05:01	FMSQELVNL	3
SNV	GRIP1	R210W	HLA-A02:01	LLSVDGIWLL	3
INDEL	CLCN3	R311Gfs*14	HLA-B27:05	GRCYQLPQL	3
INDEL	PLEKHA6	V328Yfs*172	HLA-C14:02	TAVPAFTPL	3
INDEL	DDR1	P483Rfs*170	HLA-A02:01	VLISPLMCV	3
INDEL	RAD21	E532Kfs*80	HLA-A02:01	LLLKLELNL	3
INDEL	KRT5	S492Yfs*63	HLA-A02:01	AVAMAVASV	3
INDEL	SLC25A17	L30Wfs*42	HLA-B35:01	FPWIQLDF	3
INDEL	HDAC4	M902Wfs*55	HLA-B35:01	MAFTGGLDPPW	3
INDEL	EPPK1	G2015Vfs*36	HLA-A30:01	TSMRSFPTR	3
INDEL	CD3G	K71Nfs*40	HLA-A02:01	GIWEVMPRTL	3
INDEL	WISP1	P163Rfs*11	HLA-B07:02	RPRVSGAPTRG	3
SNV	IMPDH2	A2T	HLA-B15:01	YLISGGTSY	3
SNV	OMD	P6R	HLA-A68:02	YVIFFFFGV	3
INDEL	WDFY3	L1060Cfs*41	HLA-A02:01	LLMGLWSVAL	3
INDEL	LARP4B	T163Hfs*47	HLA-C02:10	SAYLGRTLL	3
SNV	MRC1	N1451D	HLA-B13:01	IEQDEHSVI	3
SNV	KCTD5	G231S	HLA-B08:01	ILQERSSRM	3
SNV	SLC27A5	T554I	HLA-C07:02	FRDRLGDIF	3
SNV	ITM2A	V2A	HLA-C12:02	IAFNTPTAV	3
SNV	NBAS	R2365H	HLA-A02:01	ALHAAQHWV	3
INDEL	EPPK1	G2015Vfs*36	HLA-A30:01	STTTGSHWK	3
SNV	CCDC74B	R377H	HLA-C07:02	KRRLHHSVL	3
INDEL	CLASRP	P95Lfs*81	HLA-C12:02	SSACTRSTL	3
INDEL	CDH1	N174Tfs*41	HLA-A02:01	SLAKELTHPL	3
INDEL	BCL9	P909Lfs*57	HLA-A02:01	FLPRHLDGPLL	3
SNV	SSBP2	V361M	HLA-C03:03	YSPSMTMSM	3
INDEL	FGD3	Q123Rfs*51	HLA-A02:01	RMPAWPSTL	3
SNV	RPS18	K151N	HLA-A11:01	RTVGVSKNK	3
SNV	TBXAS1	F6L	HLA-A02:01	KLEVNGPMV	3
INDEL	ARHGAP33	P717Lfs*79	HLA-B07:02	RPLRTQHASW	3
SNV	PCOLCE	A4E	HLA-C03:04	TASLLGPLL	3
INDEL	SCAF4	N120Mfs*25	HLA-B18:01	MECSKLKLF	3
INDEL	FOXN3	P96Hfs*42	HLA-A24:02	SYLWPSRTL	3
SNV	FBXW7	R658Q	HLA-C07:02	EFIQNLVTL	3
SNV	PCDHB15	G5R	HLA-C07:02	RFPEQRQVL	3
INDEL	ARID1A	F2141Sfs*59	HLA-C12:03	AAWRSCIAL	3
INDEL	STK38	F382Lfs*70	HLA-A02:01	FLSQQWPQV	3
INDEL	THBS3	P305Lfs*181	HLA-B35:01	QPTAPATSM	3
INDEL	SLC3A2	K300Rfs*31	HLA-C12:03	RTRGSPLRL	3
SNV	NBPF12	E125Q	HLA-C03:03	SLNQHLQAL	3
INDEL	ZNF607	K540Sfs*184	HLA-A02:01	LMLVKSPMNV	3
INDEL	METTL6	F222Lfs*19	HLA-A02:01	LMTSWLSSL	3
INDEL	OXNAD1	N218Ifs*14	HLA-A02:01	KLFYSAKIPA	3
INDEL	NOTCH4	G1154Afs*150	HLA-A02:01	TLQSVAGMEV	3
INDEL	ZBTB20	P692Lfs*43	HLA-B57:01	QVPALAPQAWW	3
INDEL	KMT2D	P647Hfs*283	HLA-B35:01	LPLGNHPYL	3
SNV	SLC27A3	A722T	HLA-A02:01	TLLAGNLRI	3
SNV	AP1S3	T153S	HLA-B44:03	EEYMNKPSF	3
INDEL	ZNF48	R249Dfs*43	HLA-C03:03	SALIAARGL	3
SNV	SGK1	A424V	HLA-C01:02	YVPPTDSFL	3
INDEL	SLC3A2	K300Rfs*31	HLA-A02:05	WTLLPTTGV	3
INDEL	P2RY13	V235Yfs*81	HLA-C15:02	LSFWQQLTF	3
INDEL	WDFY3	L1060Cfs*41	HLA-A02:01	CLFCPVWPL	3
INDEL	CHD4	K73Rfs*129	HLA-B08:01	MMMMIQRSL	3
SNV	DCK	L257F	HLA-B08:01	KVKEFFSTL	3
INDEL	ZNF607	K540Sfs*184	HLA-A02:01	GLDPSLKYI	3
INDEL	TRAPPC10	P1021Lfs*23	HLA-A02:01	SLLDFPQL	3
INDEL	ZNF48	R249Dfs*43	HLA-A30:01	RTSHISALI	3
INDEL	TRAPPC10	P1021Lfs*23	HLA-A02:01	SLLDFPQLLR	3
INDEL	ITGAE	L601Wfs*82	HLA-A02:01	RLCSAPGLWFA	3
SNV	TMEM176A	G234E	HLA-B13:01	KEMLEVSEI	3
SNV	IL11RA	R416H	HLA-C07:01	DRHPGAPNL	3
SNV	HNRNPA1	R371T	HLA-B35:01	SSYGSGRTF	3
INDEL	DCHS1	K3219Sfs*176	HLA-A02:01	CLLWLLAHPL	3
INDEL	UBQLN2	P525Lfs*71	HLA-B07:02	GPTGPAAPL	3
SNV	LIPE	R566H	HLA-A02:01	HLLSLPPEA	3
INDEL	SRPX	P226Qfs*32	HLA-C07:02	LRIRALANF	3
INDEL	COL5A1	E361Rfs*197	HLA-A02:01	ALGPKFPPA	3
SNV	CNGA1	K6N	HLA-C12:03	NIINTQQSF	3
SNV	TSPAN14	A263T	HLA-A25:01	ETVKAGHHF	3
SNV	PER3	R316C	HLA-A02:01	YLHPEDCSLMV	3
INDEL	FOXN3	P96Hfs*42	HLA-B07:02	TPHPLPTL	3
INDEL	NCOR2	I976Sfs*87	HLA-C16:01	RTQLPPSQL	3
SNV	ITPR1	R345W	HLA-A02:01	RLWNAQEKMV	3
INDEL	PLXNA1	Q1019Rfs*22	HLA-B07:02	TPPGRALAAL	3
INDEL	B3GNT5	F349Lfs*8	HLA-A02:01	KTISKGFLV	3
INDEL	FXR2	P540Qfs*32	HLA-C03:04	AAPAAAALM	3
SNV	MRPL22	R198H	HLA-C02:02	HSRTIVHTL	3
SNV	ALDH1L2	V919A	HLA-C12:03	KTKTATLEY	3
SNV	PTPRJ	R1275Q	HLA-A11:01	GIVYDLQMHR	3
SNV	DLD	S502A	HLA-B15:01	AAFGKSINF	3
SNV	SMG1	E1482K	HLA-C05:01	KLDIEKTKL	3
SNV	HTRA3	A448T	HLA-C03:03	FSITPEVVM	3
INDEL	UNK	P486Lfs*12	HLA-B07:02	TPLAQWAPA	3
SNV	DHX36	K145N	HLA-A02:01	KLDIQENKL	3
INDEL	SMC3	Y43Mfs*69	HLA-A24:02	GYQSIKRKFHF	3
SNV	RNF39	D5Y	HLA-B27:05	TRLRLWLKR	3
SNV	SUMO3	L98P	HLA-B15:11	ESSPAGHSF	3
SNV	TESK2	R6Q	HLA-A02:06	SIAGFPPRV	3
SNV	UFSP2	I9L	HLA-B27:05	FRIRGGLDL	3
INDEL	PLEKHA6	V328Yfs*172	HLA-C14:02	FGVPLGSIL	3
INDEL	CNOT1	Q904Sfs*9	HLA-C07:02	YRFFPSIL	3
INDEL	RALGAPA2	S919Afs*24	HLA-C12:03	SIIAGGASL	3
INDEL	XRCC2	K267Nfs*30	HLA-A02:01	SLKNIFLLL	3
SNV	WBSCR27	E5D	HLA-A31:01	GSLPEVRAR	3
INDEL	RTTN	F276Sfs*69	HLA-A02:01	GLLWLGAQA	3
SNV	C16orf87	L154I	HLA-C15:02	KIINQRLII	3
SNV	ATG16L1	A421V	HLA-A02:01	FLLDNVRIV	3
INDEL	SPECC1	N303Tfs*63	HLA-B15:01	HQAPQVAML	3
SNV	MTCL1	E438K	HLA-B08:01	SVRLHHKL	3
INDEL	ENTPD2	G204Vfs*171	HLA-A02:01	WLGTLWPSL	3
INDEL	CBX8	G319Afs*37	HLA-A02:01	SLWPESWGT	3
SNV	ACLY	M1099T	HLA-C12:03	YVLPEHTSM	3
INDEL	ACIN1	A447Lfs*19	HLA-B35:01	EPMEGPAPL	3
INDEL	KLF3	P226Rfs*52	HLA-B57:01	CSLGRDLYLW	3
SNV	TESK2	R6L	HLA-A68:02	SIAGFPPRV	3
INDEL	CEP152	I1277Lfs*20	HLA-A02:01	KLNVTCFVI	3
INDEL	ZBTB20	P692Lfs*43	HLA-C03:04	HSASNGTPL	3
SNV	CTNNB1	K335I	HLA-A02:01	ILLWTTSRV	3
SNV	ZC2HC1C	L7M	HLA-C07:02	SHLPVGVML	3
SNV	RANBP6	L405I	HLA-A02:01	SIIDETVNSV	3
SNV	KDR	R1032Q	HLA-C07:01	HRDLAAQNI	3
INDEL	INPPL1	P976Hfs*155	HLA-B07:02	LPPRTKWPL	3
SNV	CNPY3	L278F	HLA-C12:03	LTHSPPDEF	3
SNV	TPM1	D280N	HLA-C03:03	HALNNMTSI	3
INDEL	DOPEY2	G848Wfs*77	HLA-C07:02	SRHLRRIVL	3
SNV	FANCB	Q854H	HLA-C12:04	FAAHKLSNL	3
SNV	ARHGEF40	P1518H	HLA-C05:01	ALSDPTTHL	3
INDEL	P2RY13	V235Yfs*81	HLA-A02:01	FILPEFHILTV	3
SNV	COX5A	P142S	HLA-B45:01	SEELGLDKV	3
INDEL	MEGF6	A1440Hfs*78	HLA-A02:01	TLSVGSVTV	3
SNV	SDHAF2	V6L	HLA-C15:02	STSSLMLAL	3
INDEL	UBBP4	D191Ifs*35	HLA-C07:02	ARSWKMAAL	3
INDEL	CD93	E121Rfs*79	HLA-A03:01	RASCASSASK	3
INDEL	RIF1	K1505Rfs*18	HLA-C07:01	LRGMVPRTL	3
INDEL	KMT2D	P647Hfs*283	HLA-C12:03	RSHACPPNL	3
SNV	URM1	V7L	HLA-B44:03	VEFGGGAEL	3
INDEL	XYLT2	G529Afs*78	HLA-B27:05	GRTPTTRLM	3
INDEL	MRPS31	N54Ifs*12	HLA-C12:03	SALLARTKI	3
INDEL	ZNF607	K540Sfs*184	HLA-C05:01	FVMPQASYI	3
INDEL	CCAR2	R417Gfs*89	HLA-C03:04	MPWSKQQTL	3
SNV	ELF3	N9S	HLA-C12:02	FSNYFSAMY	3
INDEL	KMT2D	P2354Lfs*30	HLA-C12:03	TSFALAPTL	3
INDEL	YIF1A	R131Gfs*50	HLA-B07:02	SPRWPSLL	3
SNV	ZNF41	R459I	HLA-C15:02	KSHFNTHQI	3
INDEL	C1orf27	D334Ifs*22	HLA-A02:01	SLIESLFPFL	3
SNV	UBQLN4	G71R	HLA-C07:01	HRIKDGLTV	3
SNV	SRD5A1	I254V	HLA-B27:05	RKIVIPFLF	3
SNV	CDNF	H182Q	HLA-C03:03	AATQPKTEL	3
SNV	GRAP	V212L	HLA-C03:04	RSYLQPVHL	3
INDEL	PLEKHA6	V328Yfs*172	HLA-C03:03	AVRTSMLTL	3
SNV	RNF214	R405W	HLA-C07:02	TRLNGVWIM	3
INDEL	XYLT2	G529Afs*78	HLA-C15:02	RLMAPVGSV	3
SNV	TBPL1	S181G	HLA-C14:02	VFEGRKEIL	3
INDEL	COL7A1	P2029Lfs*177	HLA-C03:04	LVFPGSQAGL	3
INDEL	COIL	K196Rfs*13	HLA-C07:02	LRIPSLRKY	3
INDEL	KMT2D	P647Hfs*283	HLA-C12:03	RSLPRPLHL	3
INDEL	SLC4A2	H318Tfs*10	HLA-B07:02	RARPRAPTSPM	3
SNV	PCDHB12	P787L	HLA-B35:03	LPFQNNLGF	3
SNV	KIF20B	R1815Q	HLA-B27:05	RRLQTKTAK	3
SNV	SLC30A7	A374T	HLA-B35:01	YVQIDFTAM	3
INDEL	ACVR2A	D96Tfs*54	HLA-C03:03	RAICVMKSF	3
INDEL	JAK1	K142Rfs*26	HLA-C07:02	KRFQMQPLSL	3
SNV	CES1	A5S	HLA-A02:01	ILATLSASA	3
INDEL	GOLIM4	R631Gfs*87	HLA-B08:01	MVKMMKILM	3
INDEL	KMT2D	P647Hfs*283	HLA-C15:02	RSHTCPPRL	3
SNV	STRBP	R5Q	HLA-C15:02	FANDDRHVM	3
INDEL	PLEKHA6	V328Yfs*172	HLA-A68:02	CAACPCSPA	3
SNV	EDNRB	L7M	HLA-C07:01	GRALVALVL	3
SNV	ZNF197	R866I	HLA-C07:01	NRNLIEHQI	3
SNV	TP53	H193P	HLA-A02:01	GLAPPQPLI	3
INDEL	KMT2D	P647Hfs*283	HLA-C03:03	LPLGNHPYL	3
SNV	WNT3	R347H	HLA-A30:01	HIYDVHTCK	3
SNV	DOC2A	D7N	HLA-C15:02	MTINIQEHM	3
SNV	IFRD1	E449K	HLA-C07:01	KRADVGKFF	3
SNV	FAHD2B	S4C	HLA-C07:02	RRRLLTALL	3
INDEL	C1R	P216Lfs*100	HLA-C15:02	RSMPTGRTL	3
INDEL	PPP1R10	G695Vfs*222	HLA-A02:01	VLTKALVGA	3
INDEL	SRCAP	K2179Rfs*128	HLA-C07:01	KRLWPASRL	3
SNV	GSDMC	A506T	HLA-A02:01	SLLQQLTEA	3
SNV	SSH2	T1422I	HLA-C03:03	TTNPFYNIM	3
SNV	STRBP	F671L	HLA-C03:04	YPVPHYSLF	3
SNV	SERPINE1	T238M	HLA-B15:01	FTMPDGHYY	3
INDEL	C1R	P216Lfs*100	HLA-C06:02	YRSMPTGRTL	3
SNV	KRAS	G12V	HLA-A68:02	LVVVGAVGV	3
INDEL	R3HDM2	D913Tfs*41	HLA-B08:01	RMAATRTSL	3
INDEL	YLPM1	P147Lfs*72	HLA-A02:01	HLSLTCPHL	3
INDEL	SPATA2L	R215Efs*102	HLA-C07:02	CRRPAAHHM	3
INDEL	HECTD1	F2271Lfs*13	HLA-A02:01	FLNLCVWVT	3
INDEL	TST	P285Qfs*16	HLA-C07:01	FRRAPQRAV	3
INDEL	UBBP4	D191Ifs*35	HLA-B08:01	SLQARSWKM	3
INDEL	LARP4B	T163Hfs*47	HLA-B39:01	YHRWIVTSM	3
INDEL	RNF43	G659Vfs*41	HLA-A68:02	FPITPPVWHI	3
SNV	ANXA9	G6E	HLA-C03:03	MAPSLTQEI	3
SNV	ZNF25	P7S	HLA-B15:02	TLKDVIVEF	3
INDEL	NLK	F192Lfs*30	HLA-A02:01	SMIMYSLPL	3
SNV	ATG16L1	A421V	HLA-A02:01	FLLDNVRI	3
SNV	VWA8	S1903L	HLA-C17:01	FTSTMLLSV	3
INDEL	HNRNPL	P337Hfs*58	HLA-B08:01	HPLPHHPSMAL	3
INDEL	PLXNA3	A17Pfs*12	HLA-A02:01	FLAVGGPWAT	3
SNV	AIFM3	G3D	HLA-C15:02	FSKPKPVEL	3
SNV	DHRSX	T323A	HLA-C03:04	MAGVLDVTL	3
SNV	RRP15	P6R	HLA-B27:05	SRVSEEENL	3
INDEL	DNAJB14	F206Lfs*48	HLA-A02:01	ILFQMEELV	3
SNV	DCTN5	K175T	HLA-C12:03	QTFLPLTQV	3
INDEL	SRPX	P226Qfs*32	HLA-C07:02	IRALANFEL	3
INDEL	ARHGEF40	P1111Lfs*5	HLA-A02:01	TLSEPVPPL	3
INDEL	SPEN	I1052Sfs*40	HLA-B07:02	APKTVRSL	3
SNV	CCL28	K124T	HLA-B15:02	ETYGHTTPY	3
SNV	ZFP90	R633Q	HLA-C07:01	QRIHTQNKL	3
SNV	LY6D	P126S	HLA-C03:04	LAVILASSL	3
INDEL	BEND3	D265Tfs*54	HLA-B07:02	VPVALRPSA	3
SNV	ERAP2	A695T	HLA-C05:01	TLLEGLSYL	3
SNV	TP53	P250L	HLA-A02:01	RLILTIITL	3
INDEL	FAHD2A	P281Qfs*26	HLA-C07:02	VYSGNLLSF	3
INDEL	TNRC6A	W804Gfs*99	HLA-B08:01	LVKLVLSL	3
INDEL	KMT2D	P647Hfs*283	HLA-B15:01	RLRSLPRPL	3
SNV	SRGN	K7Q	HLA-C07:01	SRLVLALAL	3
SNV	MUC17	R4485M	HLA-B35:01	MPQVMTTSF	3
INDEL	CHD4	K73Rfs*129	HLA-C07:01	RRRRMMMMI	3
SNV	ALG1L	A5T	HLA-B44:03	MELDAGSRL	3
SNV	TP53	H193P	HLA-A02:01	GLAPPQPLIRV	3
INDEL	NOD2	P528Qfs*235	HLA-A02:01	FLLHATPQT	3
INDEL	CIC	A785Pfs*139	HLA-B08:01	GPRQRLPAA	3
INDEL	FAM26E	F246Lfs*75	HLA-C07:02	MRRQWSLWVL	3
INDEL	INPPL1	P976Hfs*155	HLA-C03:03	HSLGTTGTL	3
SNV	HSD17B10	A4V	HLA-C03:03	RSVKGLVAV	3
INDEL	TMEM261	P79Rfs*59	HLA-C07:01	RRWSSASAL	3
SNV	SLC7A5	V494I	HLA-A02:01	ILCQKLMQV	3
SNV	CTNNB1	T41I	HLA-A11:01	ITAPSLSGK	3
INDEL	ZNF469	R3634Efs*58	HLA-B07:02	APSTRAAPPSL	3
INDEL	GOLIM4	R631Gfs*87	HLA-B08:01	LLRNHIEEL	3
SNV	PSMD11	A5V	HLA-B45:01	VEFQRAQSL	3
INDEL	PLEKHA6	V328Yfs*172	HLA-C03:03	APTPPSTPM	3
INDEL	TCF19	A25Pfs*72	HLA-A02:01	GLAAPIAWAT	3
SNV	PLA2G15	R9G	HLA-A32:01	GLLPDGLLF	3
SNV	KPNA6	E2Q	HLA-B35:01	MASPGKDNY	3
SNV	SMCR8	I937L	HLA-C15:02	YVPSFLYKL	3
SNV	SLC37A1	R9C	HLA-B58:01	IISFSRDQW	3
INDEL	WDR90	P1013Qfs*98	HLA-B07:02	APTLPRALA	3
INDEL	SMAD7	P209Lfs*115	HLA-B40:01	REWGGSTV	3
INDEL	KDM6A	S637Tfs*53	HLA-A02:01	SLPLGLPSI	3
INDEL	SLC4A2	H318Tfs*10	HLA-B07:02	RAPTSPMRCL	3
SNV	LAPTM5	P254Q	HLA-B51:01	QAPPPYSEV	3
SNV	ZNF470	A710T	HLA-C14:02	STLPYHQVL	3
INDEL	LARP4B	T163Hfs*47	HLA-C16:01	NSAYLGRTL	3
INDEL	ZFP36	L246Wfs*126	HLA-C03:04	SAAPGTPWL	3
INDEL	NOTCH4	G1154Afs*150	HLA-A02:01	ALTALQGPGV	3
INDEL	PLEKHA6	V328Yfs*172	HLA-C14:02	RASVPCRPM	3
INDEL	CTIF	P82Hfs*77	HLA-B07:02	RPTPSIPSVV	3
INDEL	TRAPPC8	F679Lfs*18	HLA-A02:01	FLAMTDDQRMV	3
INDEL	USP9X	L28Sfs*51	HLA-C07:01	NRIRLHRLI	3
SNV	PIGW	Q502H	HLA-B58:01	LQDKTVHFW	3
SNV	SPRYD4	S8Y	HLA-A31:01	RLCRWGAKR	3
INDEL	YIF1A	R131Gfs*50	HLA-B07:02	SPRWPSLLTC	3
INDEL	PPP2R3B	T389Hfs*70	HLA-B07:02	RPASSTGSA	3
INDEL	PCNXL3	V1855Wfs*29	HLA-C05:01	VTNPSHQAL	3
SNV	DLEU1	D74E	HLA-B44:03	EEIDESIFY	3
INDEL	ATP11B	F371Lfs*24	HLA-A02:01	FLGSFLLAGI	3
INDEL	KRT5	S492Yfs*63	HLA-A02:01	LLSQAVFPL	3
INDEL	LARP4B	T163Hfs*47	HLA-C16:01	RTLLVTCIL	3
INDEL	SLC4A2	H318Tfs*10	HLA-B07:02	RPRAPTSPMR	3
INDEL	CELSR1	G614Afs*54	HLA-C03:03	STFLGAAAL	3
SNV	LRRC1	R519Q	HLA-C17:01	AIDQVTTSV	3
INDEL	HNRNPL	P337Hfs*58	HLA-B08:01	HPLPHHPSM	3
SNV	HSD17B4	L730F	HLA-B15:17	MIFKDYAKL	3
INDEL	ZNF398	T399Pfs*68	HLA-C03:04	TALSVLSPVL	3
INDEL	MTSS1L	G560Afs*34	HLA-B07:02	SPSGRPSSL	3
SNV	HLA-A	A2P	HLA-C03:03	MAPRTLLLL	3
INDEL	ENTPD2	G204Vfs*171	HLA-A02:01	TLWPSLPSS	3
SNV	SERPINB3	S3L	HLA-B18:01	SEANTKFMF	3
SNV	RPL5	F3L	HLA-B15:01	KVVKNKAYF	3
INDEL	ENTPD2	G204Vfs*171	HLA-A02:01	FLGSSASPPA	3
INDEL	BBX	K696Nfs*270	HLA-B07:02	KPRLHTLSG	3
SNV	SDHD	R22Q	HLA-A02:01	ALLLQTPVV	3
INDEL	CD93	A315Pfs*273	HLA-C03:04	SLAPWGLCL	3
INDEL	NOD2	P528Qfs*235	HLA-A02:01	FLLASWCVPKV	3
SNV	ACLY	L1095I	HLA-C01:02	YVIPEHMSM	3
INDEL	MEGF8	G166Vfs*53	HLA-B38:01	DHAAVSLASW	3
INDEL	FIGN	L285Yfs*16	HLA-A02:01	FLATPTRAM	3
INDEL	ATAT1	P300Hfs*31	HLA-A02:01	TLPPAFCWL	3
INDEL	CLEC4A	N95Ifs*49	HLA-A02:01	TLFLLNQHL	3
INDEL	KMT2D	G5182Afs*61	HLA-C07:02	LHMFRVGAL	3
INDEL	PLEKHA6	V328Yfs*172	HLA-A68:02	KTFGVPLGSI	3
INDEL	AOC1	P741Lfs*54	HLA-B35:01	MPPLLATM	3
SNV	FUZ	A413T	HLA-A02:01	TLHTLTPLL	3
INDEL	MDN1	K1989Rfs*65	HLA-A02:01	HTWEPDYFV	3
INDEL	ZDHHC8	T459Rfs*177	HLA-C12:03	SATQASMTL	3
INDEL	MYRF	S264Qfs*74	HLA-A02:01	SALPGPWFL	3
INDEL	CHD1	K210Rfs*39	HLA-A02:01	MMMKKIMIM	3
INDEL	UBQLN2	P525Lfs*71	HLA-A68:01	LAPPALVAPR	3
INDEL	HDGF	F50Sfs*105	HLA-C07:02	TRKGSWSLM	3
INDEL	APC	D1486Ifs*21	HLA-C16:01	ILPRKVLQM	3
INDEL	PPL	T455Qfs*37	HLA-A02:01	TLRPWLWLT	3
INDEL	ZCCHC2	P1169Lfs*70	HLA-C07:01	YAPPLPLLM	3
SNV	CIB2	H184N	HLA-C05:01	FLSTFNIRI	3
INDEL	CD3G	K71Nfs*40	HLA-C03:03	ITECVRTAL	3
INDEL	ARID1A	F2141Sfs*59	HLA-B57:01	LILATPPSAAW	3
INDEL	JAK1	K860Nfs*16	HLA-C16:01	IVSEKNQQL	3
INDEL	CTIF	P82Hfs*77	HLA-B07:02	RPSSPCHTST	3
INDEL	PIK3R1	I82Sfs*32	HLA-A02:01	HLGLFLLHQV	3
INDEL	EPHA2	G240Vfs*153	HLA-C06:02	WRMPARPARL	3
INDEL	P2RY13	V235Yfs*81	HLA-C15:02	LSWLSSLCV	3
INDEL	CLDN4	L180Cfs*115	HLA-A02:01	SLTPPSILL	3
INDEL	SCAF1	T1181Pfs*28	HLA-B08:01	LTRERAAAA	3
INDEL	FLYWCH1	G428Afs*44	HLA-B07:02	RPAWAAAA	3
INDEL	DAZAP1	P257Rfs*78	HLA-B40:01	LEAFPLPRASL	3
INDEL	CTIF	P82Hfs*77	HLA-C07:02	SRMAAKTTL	3
INDEL	XYLT2	G529Afs*78	HLA-B15:01	RLMAPVGSV	3
SNV	TMEM156	E288K	HLA-A02:01	KVLPPIPEL	3
SNV	H2AFX	A139S	HLA-B15:01	KATQSSQEY	3
SNV	OCM	V6M	HLA-C16:01	SADDIAAAL	3
SNV	CNGA1	K6N	HLA-B35:01	NIINTQQSF	3
INDEL	CD93	A315Pfs*273	HLA-C03:04	MALTGKSCF	3
INDEL	SPRED1	Q158Sfs*16	HLA-A02:01	LLPVSLIEA	3
SNV	MED23	V1360M	HLA-B35:01	MPVSLPVTQ	3
INDEL	ILK	L71Cfs*26	HLA-B35:01	TPCIWQPVM	3
INDEL	ARID1A	F2141Sfs*59	HLA-B57:01	PTWLRGTAW	3
SNV	NUP155	A8T	HLA-B35:02	MPASTSAAA	3
INDEL	FXR2	P540Qfs*32	HLA-A03:01	AAPAAAALMK	3
INDEL	COL5A3	P1048Lfs*96	HLA-A02:01	HLDNQGYGV	3
SNV	DDHD2	Q711R	HLA-A68:01	GIFLDQPLR	3
SNV	ZNF432	Q5H	HLA-A02:01	LLTLEDVTV	3
SNV	ZNF496	R579H	HLA-C12:03	HSKQALNSY	3
INDEL	PLEKHA6	V328Yfs*172	HLA-C03:03	SAMPSAMGV	3
SNV	CDYL	F598L	HLA-A02:01	YLQRKIDEL	3
INDEL	NGRN	V27Wfs*31	HLA-B08:01	TRGWRAQAL	3
SNV	C4orf36	R112I	HLA-A30:01	GLRIPLPSK	3
INDEL	INPPL1	P976Hfs*155	HLA-B07:02	CPRSHPRL	3
INDEL	CASP7	A126Lfs*17	HLA-B15:01	IQMPPASPA	3
SNV	TMEM30A	N355D	HLA-C05:01	SSDTADITI	3
SNV	FNDC3B	D9N	HLA-B35:01	IPLELPPLL	3
INDEL	SSBP3	N49Tfs*95	HLA-C07:01	SRQVSFRVL	3
INDEL	SMTN	S239Afs*118	HLA-B38:01	SHLILLWLL	3
INDEL	ZNF469	R3634Efs*58	HLA-B07:02	APPSLRAARA	3
INDEL	ARID1A	F2141Sfs*59	HLA-B57:01	SAAWRSCIALW	3
INDEL	APC	L1488Yfs*19	HLA-A02:01	VLPDADTYYI	3
SNV	UBXN1	E3K	HLA-B35:01	TALESLIEM	3
INDEL	ZFHX3	E763Sfs*61	HLA-A68:01	SVAPAGPPRR	3
INDEL	F13A1	P290Hfs*72	HLA-A02:01	SLTHFYDAL	3
SNV	GOLGA4	R2226H	HLA-C15:02	FTSPHSGIF	3
SNV	IFIT3	K6N	HLA-A02:01	SLEKILPQL	3
INDEL	CD93	A315Pfs*273	HLA-C03:04	SAANAGLAM	3
SNV	ZNF615	K271N	HLA-A02:01	FLNKSQLNI	3
INDEL	MSH3	K383Rfs*32	HLA-C07:02	VRDKKRATF	3
INDEL	CD93	A315Pfs*273	HLA-B07:02	LPLAPRSL	3
INDEL	TIE1	P248Lfs*117	HLA-B07:02	RPAERAVLG	3
SNV	SHISA5	P236L	HLA-C14:02	YMDALKAAL	3
INDEL	CD93	A315Pfs*273	HLA-B07:02	TPQLPLAPRSL	3
SNV	ADAMTS12	L1588F	HLA-B08:01	RLFQKSKEL	3
INDEL	KRT5	S492Yfs*63	HLA-A02:01	ASVEVLPEV	3
SNV	ARHGAP42	F873L	HLA-B35:01	VPENYVVLL	3
INDEL	SMO	P694Lfs*82	HLA-B58:01	GTLADRERGPW	3
INDEL	NLK	F192Lfs*30	HLA-C03:03	YSNLHTLTI	3
INDEL	C9orf41	F233Lfs*59	HLA-A02:01	FLPTLYSTDV	3
INDEL	RASA2	N656Tfs*21	HLA-C02:10	YTIPVKTFL	3
INDEL	PTEN	D268Gfs*30	HLA-A02:01	KMLKKGQNV	3
INDEL	PPL	T455Qfs*37	HLA-B07:02	RPWLWLTAW	3
INDEL	LTBP4	A1409Hfs*20	HLA-B07:02	APRDQVAL	3
SNV	KCNK9	R370H	HLA-B08:01	RLMKHRKSV	3
INDEL	PRKDC	N3605Tfs*48	HLA-C07:02	FRLLEKNLI	3
SNV	GNA15	I371M	HLA-C14:02	RYLDEMNLL	3
INDEL	ZNF106	S482Pfs*33	HLA-B35:01	YPNCVVHVL	3
SNV	SLC24A1	I1093M	HLA-A32:01	RIMSCPVSV	3
INDEL	RIF1	K1505Rfs*18	HLA-C07:01	LRTLSLRGM	3
INDEL	C15orf39	P474Qfs*91	HLA-C06:02	CRHPRPQLSL	3
SNV	IGLV1-51	T119A	HLA-C12:03	SSLSAGAVL	3
INDEL	TCF20	L1943Cfs*118	HLA-B07:02	RPRKAASA	3
INDEL	CD93	A315Pfs*273	HLA-B07:02	APRAAPTQM	3
INDEL	KMT2D	P2354Lfs*30	HLA-C03:04	LAPTLTHML	3
INDEL	CD93	A315Pfs*273	HLA-B07:02	VPRSVSTPLGA	3
INDEL	SOX7	L257Wfs*14	HLA-B35:01	WPLASPPAS	3
INDEL	ATF5	L37Wfs*31	HLA-B07:02	APWLPMRSL	3
INDEL	FAM214B	A42Rfs*25	HLA-C07:02	RYPSFPLRL	3
INDEL	PLGRKT	F61Lfs*8	HLA-C07:02	KYFGTFLAL	3
SNV	XRN1	R237W	HLA-A24:02	RFGGKKTQW	3
INDEL	IPO11	S807Lfs*22	HLA-C12:03	TSFFLHYLM	3
INDEL	C21orf58	T181Rfs*41	HLA-A24:02	SYPLPPHPRW	3
INDEL	CHD1	K210Rfs*39	HLA-A02:01	MIMIKEVLV	3
SNV	TP53	G105V	HLA-A02:01	YQVSYGFRL	3
SNV	GPATCH8	R4C	HLA-C07:02	SRFNEDRDF	3
INDEL	LARP4B	T163Hfs*47	HLA-C03:03	SAYLGRTL	3
INDEL	SOX7	L257Wfs*14	HLA-B35:01	SPLHCSHPW	3
SNV	TP53	V216M	HLA-C07:02	FRHSMVVPY	3
INDEL	ARID1A	Y551Lfs*72	HLA-C12:03	STAGAISRF	3
INDEL	SMAD7	P209Lfs*115	HLA-B40:01	REWGGSTVS	3
SNV	C16orf87	R151I	HLA-C02:02	KIINQILIL	3
SNV	IFITM1	A9G	HLA-C12:03	LGPPPSTIL	3
SNV	TPM3	A278T	HLA-C03:04	HTLNDMTSI	3
INDEL	CDK5RAP2	K333Rfs*76	HLA-C07:02	YRKHRPRNF	3
SNV	NSFL1C	S54L	HLA-A02:01	ILQATPSSV	3
SNV	NCOA4	R609Q	HLA-B15:03	WLYQTPLQM	3
INDEL	LARP4B	T163Hfs*47	HLA-C16:01	STTSRSSAL	3
SNV	RTN3	E3Q	HLA-C15:02	SAATQSHSI	3
INDEL	AHDC1	K586Nfs*37	HLA-B55:01	HPMQQTPTTA	3
SNV	ZNF197	H8R	HLA-A03:01	ALRQEGLVK	3
SNV	KLF7	A5V	HLA-C12:03	YSIFQELQL	3
INDEL	ARID1A	F2141Sfs*59	HLA-C12:03	SAAWRSCIA	3
INDEL	WDR90	P1013Qfs*98	HLA-B07:02	LPRALARLPP	3
INDEL	WDFY3	N1732Kfs*121	HLA-C07:01	LRTCRSVCL	3
INDEL	BBX	K696Nfs*270	HLA-B07:02	TPRSGRRGAV	3
INDEL	INPPL1	P976Hfs*155	HLA-C03:03	RSLEAHCPL	3
SNV	GK	S22L	HLA-C02:02	GAVDQGTSL	3
INDEL	SETD2	T1652Yfs*14	HLA-C07:02	FYHQTGSFRL	3
SNV	MYO1C	R1063L	HLA-C17:01	VVAPRLNSL	3
INDEL	PLEKHA6	V328Yfs*172	HLA-C03:03	RTSAMPSAM	3
INDEL	ARID1A	F2141Sfs*59	HLA-A24:02	AWRSCIALW	3
INDEL	EXOC3L2	P354Lfs*49	HLA-A02:01	SLQTSLCPA	3
SNV	TGFBRAP1	S3N	HLA-C16:01	KAFTLVSAV	3
INDEL	RNF43	G659Vfs*41	HLA-A32:01	RFFPITPPVW	3
INDEL	FLYWCH1	G428Afs*44	HLA-B07:02	GPAGTRPAW	3
SNV	CDC37	V376I	HLA-C05:01	TGDEKDISV	3
SNV	NF1	R1306Q	HLA-A02:01	KLLDPLLQIV	3
INDEL	TICAM1	P642Hfs*50	HLA-C12:03	SLRPHPHPL	3
INDEL	KMT2D	P647Hfs*283	HLA-C15:02	RSHPCPLGL	3
INDEL	SLC4A2	H318Tfs*10	HLA-B07:02	RPRAPTSP	3
INDEL	NOL4L	Y133Tfs*20	HLA-A31:01	ATIPSRPR	3
INDEL	PLXNA3	A17Pfs*12	HLA-A02:01	FLAVGGPWA	3
INDEL	KDM6A	N906Mfs*31	HLA-A02:01	YLTVAFCWI	3
INDEL	MCM10	N701Tfs*35	HLA-A03:01	RVEKTPCFLLK	3
SNV	HSPE1	A2T	HLA-B08:01	QAFRKFLPL	3
INDEL	INPPL1	P976Hfs*155	HLA-A11:01	TTGTLVWER	3
INDEL	CYB5R4	E248Rfs*12	HLA-C07:01	KRILLGTFL	3
INDEL	CDC14A	Y126Ifs*64	HLA-B35:01	EIALTISPF	3
Fusion	PDLIM1--SORBS1		HLA-A02:01	VLQEGQSSL	3
SNV	SMIM12	V8M	HLA-C07:01	RTYAPYVTF	3
INDEL	KRT5	S492Yfs*63	HLA-A02:01	SLLSQAVFPL	3
INDEL	MST1R	G755Vfs*19	HLA-A02:01	YLVPGPSST	3
INDEL	P2RY13	V235Yfs*81	HLA-A02:01	MILIESPKV	3
SNV	SGSM3	R655H	HLA-A02:01	AQMDVKLHSL	3
SNV	YEATS2	K5M	HLA-B15:01	TIKETDPDY	3
SNV	HAS2	L550F	HLA-A02:06	QQYDMVFDV	3
INDEL	MAP3K6	F849Sfs*143	HLA-A02:01	MLHGPQMPLL	3
INDEL	INPPL1	P976Hfs*155	HLA-B07:02	HPRLPGPLSHL	3
SNV	MYCL	A303V	HLA-B08:01	DLRSRFLVL	3
INDEL	LARP4B	T163Hfs*47	HLA-C14:02	SAYLGRTLL	3
INDEL	ZNF516	M844Cfs*131	HLA-A02:01	LALPPQISTV	3
INDEL	HNF1A	P291Qfs*51	HLA-A02:01	CLHLPSPPV	3
SNV	SKAP2	R4K	HLA-A02:01	VLDVETFVA	3
SNV	LIMCH1	G1078W	HLA-C12:03	RSAWQPTTL	3
SNV	PHOSPHO2	I3V	HLA-C03:04	LVFDFDNTI	3
SNV	CHN1	E455K	HLA-B15:01	LIKNKDILF	3
INDEL	FNIP1	K732Nfs*23	HLA-C07:02	VRLPRQRLL	3
INDEL	MAML2	Q605Afs*122	HLA-C03:04	AAATATATA	3
SNV	UFD1L	F4L	HLA-C14:02	MFDHPIPRV	3
INDEL	FUBP1	S11Lfs*43	HLA-C03:04	VVVEELTTL	3
INDEL	ZFP36	L246Wfs*126	HLA-C03:04	WVAWFGPPL	3
SNV	SLC26A9	E786D	HLA-B14:02	FHADTLTAL	3
SNV	CD68	A353V	HLA-C07:02	RRPSAYQVL	3
SNV	ZMPSTE24	S6L	HLA-A02:01	ALLDALWEM	3
INDEL	MAP7D1	C481Afs*94	HLA-A30:01	RARASAGPV	3
SNV	SPOP	F102V	HLA-C12:03	RAKVKFSIL	3
INDEL	DENND4A	F322Lfs*8	HLA-A02:01	CLLSHWPFLM	3
INDEL	P2RY13	V235Yfs*81	HLA-A02:01	FILPEFHIL	3
INDEL	MICAL2	P1111Qfs*20	HLA-A24:02	AFQCYTHFL	3
SNV	DCN	G356R	HLA-A30:01	SAIQLRNYK	3
SNV	EFEMP1	P490S	HLA-A32:01	TIIVGSFSF	3
SNV	PIGQ	A759T	HLA-A02:01	RMFPGEVTL	3
SNV	ADH1C	T371I	HLA-C12:02	KSIRIVLTF	3
INDEL	WDR90	P1013Qfs*98	HLA-B07:02	GPHAPPTWL	3
SNV	SIRPB1	A5V	HLA-B35:01	WPHLPSPFL	3
INDEL	SRCAP	K2179Rfs*128	HLA-C07:01	LRMRRCPGL	3
SNV	IFI30	S4L	HLA-A02:01	LLLFLPPLL	3
SNV	NUTF2	Q9H	HLA-B57:01	GSSFIQHYY	3
SNV	ATP10B	R1453H	HLA-B38:01	HRSQSSLTI	3
SNV	GOLM1	R397W	HLA-C07:01	QREKWNHTL	3
SNV	RASGEF1B	P6L	HLA-B35:01	SAMFDSSGY	3
SNV	SAMD12	Q200H	HLA-C03:04	SIIENSIHI	3
INDEL	FAM26E	F246Lfs*75	HLA-C07:02	RMMRRQWSL	3
INDEL	PHACTR2	N196Ifs*80	HLA-B08:01	LLVSRPPSL	3
INDEL	SPECC1	N303Tfs*63	HLA-C16:01	HQAPQVAML	3
INDEL	COL11A1	P546Lfs*87	HLA-A02:01	GLMDFRVCQV	3
SNV	CXCL12	L87F	HLA-C07:02	KAFNKRFKM	3
SNV	ADAM17	L5F	HLA-C17:01	FLTSVVPFV	3
INDEL	LARP4B	T163Hfs*47	HLA-C14:02	LYHRWIVTSM	3
SNV	SLC35E4	K348T	HLA-C07:01	RRDQPSTGL	3
INDEL	CD93	A315Pfs*273	HLA-B07:02	GPQASGGSPA	3
SNV	GRB2	R215Q	HLA-C05:01	YVTPVNQNV	3
INDEL	ZBTB20	P692Lfs*43	HLA-C03:03	HSASNGTPL	3
INDEL	SH3BP2	V381Wfs*8	HLA-A02:01	FVPPWLPGL	3
SNV	POLR2B	A1168V	HLA-C12:03	SIVPRMMSV	3
INDEL	WDR90	P1013Qfs*98	HLA-B07:02	VPGLPKVAM	3
INDEL	CHD1	K210Rfs*39	HLA-A02:01	RMMMKKIMI	3
INDEL	UBQLN2	P525Lfs*71	HLA-B07:02	GPAAPLAPPAL	3
SNV	TMEM67	L994S	HLA-A02:01	TLVDQRFSI	3
SNV	UTP18	F556L	HLA-C07:02	YRLHHYSDL	3
SNV	CPT1C	D802N	HLA-C16:01	KASMTSTNF	3
SNV	ZNF12	R695K	HLA-C03:04	NVIDVGKLL	3
INDEL	PTCH1	S1203Afs*52	HLA-B07:02	VPRRQCQASA	3
INDEL	ZFP36	L246Wfs*126	HLA-C03:04	YSPWDPTLM	3
[truncated: 14,916 more rows]
